# Supplementary material for: Prenatal 1‐Nitropyrene Exposure Causes Autism‐Like Behavior Partially by Altering DNA Hydroxymethylation in Developing Brain
Source: Adv Sci (Weinh). 2024 May 16;11(28):2306294. doi: 10.1002/advs.202306294 (PMC11267330; doi:10.1002/advs.202306294)
Supplement: Supplementary file 2 — Supporting Information [file ADVS-11-2306294-s001.csv]

gene_id	C36	C37	C38_1	C38_2	C39	H1	H26	H5	H54	H62	anno_chr	anno_start	anno_end
0610009B22Rik	21.216169	21.348804	20.815182	24.026649	20.001678	19.18288	26.799494	22.301964	21.436804	23.276608	chr11	51685385	51688634
0610010F05Rik	41.57095322	41.05194309	44.34594724	47.56084681	47.91722162	41.80849532	41.25103821	44.11138133	44.02916138	45.29638269	chr11	23564949	23633631
0610010K14Rik	29.32680902	34.44606239	27.00244613	31.17706322	27.01013184	26.20662562	33.98408275	30.80529188	29.72690218	32.37967506	chr11	70235204	70237914
0610012G03Rik	8.232375	9.340895	9.398852	7.577907	10.109338	6.753916	8.268735	8.242481	8.909453	10.324819	chr16	31947050	31948505
0610030E20Rik	10.76727	10.36092	11.603312	12.678079	11.039958	12.136083	11.995373	11.284697	11.711218	12.044896	chr6	72347317	72353160
0610040J01Rik	0.693565	0.800176	0.385984	0.940647	0.821458	0.79948	0.907927	0.968636	0.960468	0.296477	chr5	63812495	63899619
1110002E22Rik	0.042018	0.062849	0.127497	0.128729	0.1076	0.10336	0.073241	0.128166	0.066998	0.106158	chr3	138062242	138081499
1110004F10Rik	91.700874	91.598015	84.594177	89.746742	86.770607	110.812401	86.876877	83.744606	93.358505	83.795258	chr7	116093380	116105210
1110008P14Rik	7.676213	7.870652	7.299424	9.41878	6.381546	6.228432	6.929472	6.425265	6.56716	7.471854	chr2	32379101	32381915
1110012L19Rik	11.349126	13.065692	11.88197	10.62707	10.443587	8.868953	13.273358	11.132079	11.065963	12.335443	chrX	70385913	70389416
1110017D15Rik	1.742694025	0.84445034	1.11505556	1.873286893	2.493516747	1.936731406	1.747861019	1.343963467	1.596924644	1.939156163	chr4	41505009	41517333
1110025L11Rik	0	0	0	0	0	0	0	0	0	0	chr16	89063410	89064002
1110032A03Rik	3.30280207	2.911426166	2.629877114	2.89682796	2.623641242	3.837073854	2.714060714	2.534925789	2.668020184	2.525709584	chr9	50761374	50768184
1110032F04Rik	1.239452	1.727265	1.419922	0.943233	1.696676	1.762115	1.692034	1.595271	1.411319	1.612699	chr3	68869586	68872163
1110038F14Rik	12.13957482	10.97858323	12.269546	10.768319	13.15226172	14.300631	13.38794705	13.427056	14.13285726	15.555097	chr15	76948261	76950979
1110051M20Rik	8.575983059	8.275098221	8.054157348	8.327554551	8.059622736	7.342026185	8.584570799	7.881028841	8.56737976	8.121843298	chr2	91273240	91444714
1110059E24Rik	16.569984	20.237442	19.909611	17.762211	19.466011	20.383121	21.346869	21.883055	18.088161	16.483263	chr19	21597313	21652791
1110059G10Rik	3.808283	4.601972	3.848085	4.605308	4.25912	5.061128	4.431833	3.851072	4.341465	4.900471	chr9	122945089	122951000
1110065P20Rik	10.96955301	11.74007617	10.04060693	12.49063421	9.802122175	8.51474226	9.085341045	8.929897155	10.50311892	9.812146043	chr4	124849485	124850730
1190005I06Rik	0	0.500247	1.281077	0	0.06497	0.494519	0	0	0.135869	2.077785	chr8	120608602	120634390
1190007I07Rik	2.197906513	2.129553566	2.907822408	2.019482481	2.534676638	2.454610405	3.586867344	2.77639816	2.091483995	2.277293019	chr10	82619851	82623228
1300017J02Rik	0.161508	0.118877	0.088327	0	0	0.146584	0	0	0	0.016451	chr9	103250530	103288297
1500009L16Rik	6.319237	8.382027	6.888635	5.84757	7.146567	6.055573	6.171201	6.214226	9.449913	6.581972	chr10	83722865	83762762
1600002K03Rik	5.152364	3.445378	5.681674	4.282135	5.52491	4.274879	6.95532	5.473634	5.930383	4.340518	chr10	80172944	80175119
1600012H06Rik	11.09532327	10.62234017	12.2551655	12.30717283	10.76747395	9.094664081	11.46767511	11.04472766	10.5553498	12.47125545	chr17	14943184	14945939
1600014C10Rik	4.313876304	3.621470815	3.458911036	3.109932673	3.338505476	2.528380307	3.933505092	3.396637107	3.852141729	3.690215154	chr7	38183217	38197565
1600014C23Rik	0	0	0	0	0	0.204637	0	0	0	0	chr17	45732864	45733844
1700001C02Rik	0	0.240221	0.297608	0	0.065316	0	0.531162	0	0	0	chr5	30466077	30484087
1700001C19Rik	0	0.046985788	0	0	0	0	0	0	0	0	chr17	47412734	47437375
1700001F09Rik	0	0	0	0	0	0	0	0	0	0	chr14	43342384	43347811
1700001J03Rik	0	0	0	0	0	0.234166	0	0	0	0	chr5	146182450	146185304
1700001K19Rik	0.139439	0.578318	0.207486	0.245161	0.04358	0.673506	0.160542	0.205129	0.218654	1.008012	chr12	110667689	110682619
1700001L19Rik	0.609646	1.155791	0.784305	0.547839	0.416956	0.212883	0.462622	0.648227	0.621891	0.58946	chr13	68597439	68614231
1700001O22Rik	1.415676	1.062875	1.2638	1.526898	1.469137	1.009246	2.461346	1.25311	1.05041	1.140206	chr2	30795563	30803664
1700001P01Rik	1.082397	1.156609	1.823815	0.782176	1.668255	1.747277	0.706428	1.773674	2.005517	1.880559	chr11	97771481	97775918
1700003E16Rik	0.771353	0.585181	0.555986	0.69439	0.663132	0.693484	0.781493	0.444751	0.482935	0.724207	chr6	83156404	83162975
1700003F12Rik	0.735894	0.638294	1.35466	0.442792	0.873882	0.655085	0.704544	1.283887	1.548871	1.567283	chr2	154548904	154550048
1700003H04Rik	0	0	0	0	0	0	0	0	0	0	chr3	124565891	124581091
1700006A11Rik	0	0	0	0	0	0	0	0	0	0	chr3	124400990	124426039
1700007K13Rik	1.483307	0.574536	0.097212	0	0.185673	0.550531	0.575976	0.303026	0.282775	0	chr2	28462001	28466324
1700008O03Rik	0.694197	0.469449	0.788052	0.60277	0.997337	1.173594	0.14826	0.802745	0.907005	1.010193	chr7	44360045	44375030
1700008P02Rik	0	0	0	0	0	0	0	0	0	0	chr3	6615413	6620443
1700009N14Rik	0	0	0	0	0	0	0	0	0	0	chr4	39450293	39451778
1700010B08Rik	0	0	0	0	0	0	0	0	0	0	chr2	173719415	173722086
1700010D01Rik	0	0	0	0	0	0	0	0	0	0	chrX	95732590	95733265
1700010I14Rik	1.358402579	1.603019	1.597077896	0.548745702	0.977978	1.50437	1.46644885	0.764154	0.84483	0.793809	chr17	8988333	9008319
1700011L22Rik	0	0.045929	0.076111	0	0	0	0	0	0	0	chr8	79210430	79248583
1700012A03Rik	0	0	0	0	0	0	0	0	0	0	chr6	32050288	32059062
1700012B07Rik	0	0	0	0	0	0	0	0	0	0	chr11	109788291	109828046
1700012B09Rik	0.159815	0.33285	0.164812	0.357482	0.640866	0	0.54738	0.361476	0.534727	0	chr9	14758194	14771030
1700012P22Rik	0	0.109234	0	0	0	0	0	0	0	0	chr4	144418191	144438772
1700013F07Rik	0.151294	0.64252	0	0	0.316345	0.305476	0.359079	0.060965	0.340093	0.152001	chr3	108537584	108544697
1700013G24Rik	0.140736	0	0	0	0	0	0	0.067109	0	0	chr4	137453296	137455461
1700013H16Rik	0	0	0	0	0	0	0	0	0.059851	0	chrX	53742901	53757831
1700015F17Rik	0	0	0	0	0	0	0	0	0	0	chr5	5437827	5479143
1700015G11Rik	0	0	0	0	0	0	0	0	0	0	chr7	52011680	52015716
1700016C15Rik	0.193998	0.06189	0	0	0	0	0	0	0	0.344807	chr1	177729814	177753305
1700016D06Rik	0	0	0.228054	0	0.061402	0	0.248279	0.178521	0.125379	0.041294	chr8	11655478	11678749
1700016H13Rik	0	0.073338512	0.15737181	0	0	0	0	0	0	0	chr5	103648587	103655732
1700016K19Rik	0.889371	1.156044	0.213639	0.477059	0.698916	0.651912	0.549018	0.510615	1.000576	0.757038	chr11	75999912	76003569
1700017B05Rik	1.660577	1.427581	1.35477	1.199107	1.278475	1.919856	1.886962	1.708297	1.2091	1.293328	chr9	57252322	57262599
1700017N19Rik	0	0	0	0	0	0	0	0	0	0	chr10	100592386	100618391
1700018B08Rik	0	0	0	0	0	0	0	0	0	0	chr8	121530777	121541954
1700018F24Rik	0	0	0	0	0	0	0	0	0	0	chr5	145042990	145045678
1700019A02Rik	0.199555	0.132612	0.057194	0.473716	0.298194	0.178385	0.156381	0.218823	0.172477	0.116674	chr1	53158577	53187617
1700019D03Rik	0.294362082	0.207557438	0.206788837	0.263830166	0.30339205	0.11655047	0.375477154	0.207172105	0.091208084	0.117207057	chr1	52922324	52992657
1700019N19Rik	0.027602703	0	0	0	0	0	0	0	0	0	chr19	58785801	58794414
1700020A23Rik	0.97219913	1.210344729	1.060944188	1.635351618	0.821355323	2.030442581	1.521728177	1.369406628	1.247012497	1.701823261	chr2	130405259	130406074
1700020D05Rik	1.74458	1.598777	1.534272	1.373689	1.914981	1.224257	2.772555	1.581049	1.299009	2.462338	chr19	5502769	5503787
1700020L24Rik	0.993066	0.209692	0.399978	0.456575	0.991098	1.57515	0.784057	1.089817	2.245089	0.784673	chr11	83437694	83441232
1700020N15Rik	0	0	0	0	0	0	0	0	0	0	chrX	69945281	69945980
1700021F05Rik	21.288975	24.418465	20.544529	20.916807	19.968094	17.805239	21.079847	21.960894	23.858227	20.312489	chr10	43525119	43541018
1700021F07Rik	0	0	0	0	0	0	0	0	0	0	chr2	173522592	173528502
1700022I11Rik	0.351712	0.093077	0.18493	0.321364	0.210824	0.245624	0.249897	0.292538	0.165629	0.075435	chr4	42969946	42974325
1700024G13Rik	0.225677	0.465499	0	0	0	0	0.174355	0.785218	0	0.68265	chr14	32376502	32388373
1700024P04Rik	0	0	0	0	0	0	0	0	0	0	chr13	98984090	98984565
1700025G04Rik	12.883382	10.75977	12.610166	12.590402	13.382537	13.906404	12.475726	14.646729	12.636817	13.024596	chr1	151884524	152090320
1700028K03Rik	0.689729483	0.884179255	1.245791077	1.116658652	1.017502782	1.389403199	0.949190309	1.171205849	1.498075992	1.088114545	chr5	107534720	107551548
1700028P14Rik	0.623072	0.744004	0.329878	0.349653	0.514606	0.695856	0.512189	0.118663	0.380374	0.389806	chr19	23558760	23652812
1700029F12Rik	0	0	0	0	0	0	0	0	0	0	chr13	97021864	97035254
1700029H14Rik	0	0	0	0	0	0	0	0	0	0	chr8	13550722	13562461
1700029I15Rik	0.391219	0.583186	0.42601	1.003142	0.686002	0.403229	0.791098	0.772625	0.544244	1.501107	chr2	92382918	92383603
1700029J07Rik	2.272457761	1.813004338	2.214570488	1.827311297	2.567365022	1.497758663	2.273196257	1.667860168	1.343339908	1.732432901	chr8	45953602	45975252
1700029P11Rik	0	0	0	0	0	0.077171	0.061894	0.202334	0	0	chr15	81980540	81981563
1700030J22Rik	2.607430495	2.22306871	2.357301634	1.7733251	2.241303797	1.415009194	2.31607312	2.086719975	1.822223286	2.026074914	chr8	116969595	116978959
1700030K09Rik	7.088284	7.327878	6.905631	7.018959	7.048713	5.562535	6.732705	6.947306	7.14643	7.608517	chr8	72443880	72460541
1700031F05Rik	0	0	0	0	0	0	0	0	0	0	chrX	102859187	102866353
1700034E13Rik	0	0	0	0	0	0	0	0	0	0	chr18	52646220	52663731
1700034J05Rik	0.035484	0	0	0.056424	0	0	0.053108	0	0	0	chr6	146951301	146954421
1700037C18Rik	1.680367	1.887672	1.126845	2.371949	1.439997	1.662529	1.262617	2.036713	2.097353	1.468284	chr16	3905798	3908689
1700037H04Rik	17.83715092	18.15341138	14.29563217	14.88493389	16.24894062	14.03634536	14.13711602	16.18646466	15.5734449	15.39635513	chr2	131146315	131160081
1700042G07Rik	0	0	0	0	0	0	0	0	0	0	chr4	116173372	116174297
1700049E17Rik1	0	0	0	0	0	0	0	0	0	0	chr14	41573211	41933037
1700049E17Rik2	0	0	0	0	0	0	0	0	0	0	chr14	41573211	41933037
1700056E22Rik	0.272253	0.069116	0.039002	0	0.59679	0.449746	0.106685	0.311477	0.39394	0.066572	chr1	184033032	184033998
1700057G04Rik	0	0	0	0	0	0	0	0	0	0	chr9	92309377	92357876
1700065D16Rik	0.271595	0.215881	0.183439	0	0	0.451949	0	0.125707	0	0	chr9	95855418	95857882
1700066B19Rik	0	0	0	0	0	0	0	0	0	0	chr18	35726989	35730869
1700066C05Rik	0	0	0	0	0	0	0	0	0	0	chr16	79999376	80000544
1700066M21Rik	5.143731	6.152616	6.518407	7.829141	6.629513	5.94851	5.60762	5.825593	5.531435	6.504653	chr1	57377620	57385422
1700067K01Rik	0.319942	0.48038	0.26648	0.227486	0.236705	0.403341	0.22245	0.266049	0.612277	0.264436	chr8	84001463	84004769
1700071K01Rik	0	0	0.130277	0	0.054744	0.114196	0.161784	0	0.114868	0	chr11	81572502	81573539
1700074P13Rik	0	0	0	0	0	0	0	0	0	0	chr6	40920437	40940557
1700080O16Rik	0	0	0	0	0	0	0	0	0	0	chrX	51968695	51972772
1700088E04Rik	1.867338867	2.021233974	1.492646213	0.970151234	1.700300234	1.669903492	2.186738588	1.908450906	1.836804163	1.692873531	chr15	79134655	79141251
1700092M07Rik	1.478499	1.152204	1.022267	1.147931	1.45768	0.51542	2.307632	1.622645	1.222256	2.228047	chr19	8740718	8741225
1700093K21Rik	0.029715808	0.202269008	0.045070502	0.115327168	0.11867268	0.895288643	0	0.279199783	0.187667179	0.062636483	chr11	23516202	23520141
1700094D03Rik	2.975317	2.092838	2.663406	2.39656	3.404615	2.624928	2.478534	2.355327	2.517418	2.130102	chr3	90062808	90068347
1700102P08Rik	2.28838	1.672961	2.722707	2.836557	2.743441	1.827741	2.378521	2.708181	2.261465	2.730454	chr9	108392834	108397767
1700109H08Rik	3.050468	2.647767	1.362713	2.987697	3.33998	1.52021	1.576714	2.458666	0.603372	1.701948	chr5	3571716	3584341
1700113H08Rik	0.025155	0	0.019663	0	0.022598	0.021148	0.045355	0	0.043058	0.061914	chr10	87058046	87230599
1700122O11Rik	0	0	0	0	0	0	0	0	0	0	chr17	48036745	48038293
1700123K08Rik	0	0.032163	0.085559	0	0	0.05196	0.027495	0	0	0.044779	chr5	138561840	138564694
1700123O20Rik	12.735485	13.437165	11.237666	11.937466	11.863612	11.118437	11.8194	11.730175	11.983434	12.793509	chr14	54686171	54690742
1700125H20Rik	0	0	0	0	0	0.292742	0	0	0	0.076326	chr11	85171096	85181154
1700129C05Rik	0	0	0	0	0	0	0	0	0	0	chr14	59133040	59142893
1810009A15Rik	30.302794	29.079473	27.210823	23.655281	25.558172	22.778137	27.610189	27.738491	27.021057	25.009064	chr19	8888883	8890759
1810009J06Rik	0	0	0	0	0	0	0	0	0	0	chr6	40964772	40968427
1810010H24Rik	0.212216552	0.322534	0.803674694	1.120239552	0.282926712	0.39782	0.787220514	0.414000064	0.79735	0.287002143	chr11	107025869	107030442
1810013L24Rik	21.042795	21.867901	21.517578	23.335545	21.605328	22.718946	22.021446	24.457794	21.884661	23.403942	chr16	8830100	8858924
1810024B03Rik	0.215414	0.078489	0.058405	0	0.111596	0.194025	0	0	0.069638	0.14147	chr2	127186355	127208280
1810030O07Rik	14.249352	13.649492	14.682968	13.871607	14.042738	15.062983	14.478527	14.975118	13.100162	16.056593	chrX	12654881	12673639
1810037I17Rik	46.101341	53.170784	39.374283	31.692766	36.356834	38.794174	42.491081	33.158005	43.330315	42.217056	chr3	122924397	122926194
1810046K07Rik	0	0	0	0	0	0	0	0	0	0	chr9	51289686	51328918
1810055G02Rik	6.575530851	6.381525605	6.729938182	5.43967795	6.476395733	5.45864138	6.167276268	6.105751607	5.6438	5.76323199	chr19	3708293	3717882
1810062G17Rik	0	0	0.080347	0	0	0.361836	0	0	0	0.083462	chr3	36475937	36482299
1810065E05Rik	0	0	0	0	0	0	0	0	0	0	chr11	58421111	58426023
2010003K11Rik	0	0	0	0	0	0	0	0	0	0	chr19	4496788	4498583
2010106E10Rik	0	0	0	0	0	0	0	0	0	0	chrX	112495274	112558343
2010109A12Rik	0	0.199119	0.224545	0.111275	0.222729	0.220043	0.267854	0	0.068209	0.309714	chr5	93206518	93213474
2010300C02Rik	0.628124	0.525597	0.504697	0.628025	0.573595	0.51076	0.580183	0.527924	0.441218	0.64976	chr1	37611676	37719811
2010315B03Rik	3.519271987	2.686731071	3.10311187	3.328999489	3.310644169	4.053244455	3.676574831	2.969458203	3.937438507	2.810683839	chr9	124291804	124312694
2200002D01Rik	0.85449	0.207195	0.176153	0.394238	0	0.348573	0.38455	0.709342	0.494793	0.267554	chr7	29247521	29248467
2200002J24Rik	0	0	0	0	0	0	0	0	0	0	chr7	30698926	30700534
2210010C04Rik	0	0	0	0	0	0	0	0	0	0	chr6	41030268	41035509
2210016F16Rik	4.756803	5.189844	3.530697	4.755132	4.804042	2.330187	4.799909	4.279196	4.221818	4.284165	chr13	58380046	58385225
2210016L21Rik	17.452694	20.429684	19.608299	19.263363	19.757158	16.107546	18.751703	16.415537	18.2505	22.130884	chr5	114942202	114948540
2210407C18Rik	0	0	0	0	0	0	0	0	0	0	chr11	58608206	58613492
2210408I21Rik	1.519899214	1.864715018	2.004853152	2.62496608	2.133065207	2.402903929	1.616226702	1.552872077	2.03734373	2.239213721	chr13	77135536	77613679
2210418O10Rik	1.174894393	1.65584558	2.449368398	2.591072106	1.465692857	1.315554062	2.082414622	1.575168719	1.015476121	2.095645987	chr2	176226565	176927813
2300002M23Rik	0	0	0	0	0	0	0	0	0	0	chr17	35567485	35568945
2300003K06Rik	0	0	0	0	0	0	0	0	0	0	chr11	99837148	99838066
2300009A05Rik	3.7091	3.475805	2.838893	3.112025	3.52408	1.388919	1.48805	1.837801	2.270979	1.522375	chr9	63394447	63399244
2310002L09Rik	0	0	0	0	0	0	0	0	0	0	chr4	73939371	73950846
2310009A05Rik	5.413762	5.845284	5.281192	5.289749	4.668486	3.349993	4.743499	6.362378	5.172737	3.807287	chr9	73039718	73042782
2310009B15Rik	4.291047	3.268266	2.559013	2.821769	3.459461	7.800662	5.412921	3.892688	3.424649	3.190942	chr1	138851979	138856854
2310011J03Rik	6.619327	7.885906	7.097156	7.749033	6.67197	7.557505	7.024382	6.862863	7.644007	7.266999	chr10	80318255	80320548
2310022A10Rik	9.68557119	9.629925306	9.941892848	11.03502663	10.219561	10.62499781	10.58611906	9.64426185	10.05387259	10.15688405	chr7	27553290	27582098
2310022B05Rik	23.801752	26.343714	24.434824	22.402798	20.177279	30.310772	21.266768	22.880335	22.308973	22.21479	chr8	124635756	124663369
2310030G06Rik	0.433087	0.496449	0.488964	0.410044	0.34168	0.562795	0.592549	0.46011	0.197151	0.415913	chr9	50739691	50746527
2310033P09Rik	9.226912	9.540057	9.223938	8.135674	7.314473	9.198003	7.424507	11.014846	8.781189	10.192191	chr11	59208361	59210734
2310034C09Rik	0	0	0	0	0	0	0	0	0	0	chr16	88758847	88759789
2310039H08Rik	2.54354	3.45358	3.208908	3.163906	3.266151	4.265395	3.033975	3.031133	3.330369	2.724634	chr17	46772635	46773407
2310050C09Rik	0	0	0	0	0	0	0	0	0	0	chr3	92868359	92870205
2310057J18Rik	0	0	0	0	0	0	0	0	0	0	chr10	28972288	28986306
2310057M21Rik	4.10701	4.923372	5.038327	3.904387	3.900606	4.930757	3.899894	4.31621	4.120098	4.451701	chr7	131341611	131362726
2310057N15Rik	0	0	0	0	0	0	0	0	0	0	chr16	88773181	88774206
2310061I04Rik	8.334317	6.79193	8.584756	6.674924	8.663794	6.404264	8.510194	8.477355	7.943852	8.023017	chr17	35892677	35897378
2310061N02Rik	0	0	0	0	0	0	0	0	0	0	chr16	88707171	88707962
2310079G19Rik	0	0	0	0	0	0	0	0	0	0	chr16	88626788	88627666
2410002F23Rik	54.421352	54.648163	48.043941	49.391125	48.227222	70.140884	53.920296	49.828461	58.104671	53.016491	chr7	44246722	44252319
2410004B18Rik	14.70100168	15.55538546	12.64658865	15.65389454	15.17964853	12.08809019	12.16473988	13.34430357	12.21418921	14.70599388	chr3	145938014	145944829
2410004P03Rik	0.728343	0.829631	0.496246	0.391088	0.423809	0.840649	0.407432	0.69808	0.335792	0.356056	chr12	17004958	17011727
2410124H12Rik	0	0.373009	0.105936	0	0.502112	0	0.190955	0	0	0	chr16	92478742	92497365
2410131K14Rik	11.361044	10.738386	11.347028	11.606171	10.037194	12.172227	10.798759	11.220416	11.234355	11.785745	chr5	118245227	118263114
2410137M14Rik	0	0.268314	0.194196	0	0	0.618815	0.108569	0.479996	0	0.115941	chr17	36977701	36981237
2410141K09Rik	0	0	0	0	0	0	0	0	0	0	chr13	66418114	66441118
2510002D24Rik	4.623175	4.274322	4.247984	3.708256	4.104819	4.353947	4.439404	3.236071	4.071328	4.586426	chr16	18836580	18840113
2510009E07Rik	15.586402	16.18705	14.83131	15.09099	16.085999	15.827996	15.199787	16.283945	14.684797	13.868794	chr16	21649045	21694665
2510039O18Rik	8.094937	8.28404	7.726292	7.733332	8.618461	7.731588	8.233013	7.294449	8.762171	8.10222	chr4	147940895	147947314
2610001J05Rik	6.877043	6.463335	5.924963	6.510457	5.589319	5.664257	6.622908	5.579956	5.746481	5.771218	chr6	13867735	13871518
2610002M06Rik	6.873864	7.218427	7.034316	8.122761	8.037115	5.54214	7.975341	7.197368	6.832479	6.949628	chrX	107782752	107816334
2610008E11Rik	25.34500585	25.5149436	21.67392992	26.76945809	28.13334641	21.797468	24.69718073	22.49674796	25.92991159	22.9920875	chr10	79064374	79097600
2610028H24Rik	0	0	0	0	0	0	0	0	0	0	chr10	76449081	76461218
2610042L04Rik	1.21935	0.782825	0.663532	0.481096	1.313017	1.406092	1.657963	0.752916	0.294638	0.72169	chr14	4334763	4354687
2610044O15Rik8	8.665233	10.304403	6.964768	9.505182	10.303046	9.670058	11.37709	8.924005	7.351547	10.200658	chr8	129216354	129234046
2610301B20Rik	10.50699	11.405898	13.649929	12.793042	11.817342	13.299178	8.91869	12.756708	11.079294	12.063129	chr4	10874498	10899423
2610318N02Rik	8.357492816	7.094738075	5.860886463	6.679167996	6.171312457	8.247771109	7.370534223	6.944508269	5.877974357	4.807608167	chr16	17113398	17125202
2610507B11Rik	28.065582	26.645645	26.501125	25.853966	26.696838	26.418514	27.223875	29.20002	28.263702	26.93692	chr11	78261754	78290625
2610524H06Rik	22.35211	22.210348	21.230927	21.391937	19.470308	27.559179	22.394825	21.652035	24.72904	23.331846	chr5	114821937	114823468
2610528A11Rik	0	0.164317	0.125291	0	0	0.109645	0	0.183318	0	0	chr14	37102140	37110101
2610528J11Rik	0	0	0	0	0	0	0	0	0	0	chr4	118527275	118530217
2700049A03Rik	7.268480098	7.114861073	6.370832705	7.534750199	6.573589364	6.498997751	7.127343169	7.607565709	7.278864142	7.018181175	chr12	71136848	71243303
2700062C07Rik	8.104453	5.966548	5.144225	6.681181	5.864728	6.017402	5.964552	5.864263	7.022974	6.194953	chr18	24470871	24477767
2700081O15Rik	84.663826	83.475182	88.422035	82.559319	87.73262	78.49826	87.538368	83.763603	83.467712	88.122101	chr19	7417625	7425904
2700097O09Rik	4.83693	5.601217	5.665363	5.049426	5.648736	3.139503	5.142432	4.037246	4.159955	3.783581	chr12	55045661	55080110
2810004N23Rik	27.158157	24.469805	23.612265	24.68672	27.111858	20.673506	24.725342	25.441111	22.595488	23.915318	chr8	124839355	124863029
2810006K23Rik	4.700340074	5.441450041	5.662797905	4.817982245	4.44859771	3.832668011	5.580809338	4.88507274	4.468997652	5.158388094	chr5	124328089	124341852
2810021J22Rik	5.36325	5.378892	5.079379	5.200048	6.722432	5.769255	6.0417	6.808281	5.499222	5.64399	chr11	58867240	58884338
2810408A11Rik	7.382465898	6.328105243	6.618894265	5.489745301	5.817941607	10.95317509	7.222668853	6.136743394	7.206822913	8.476332381	chr11	69897352	69900987
2810459M11Rik	3.728353881	4.743869544	4.811731923	4.456300907	3.572178115	5.381605121	4.899683633	3.521775953	3.524287	3.399122	chr1	86045863	86055456
2900026A02Rik	6.745655307	5.487884911	6.298535455	6.495923711	6.071992394	7.746580272	7.207599354	6.499423524	7.486606843	6.238884245	chr5	113086323	113163313
2900092C05Rik	0	0	0	0	0	0	0	0	0	0	chr7	12512551	12556321
3110009E18Rik	1.536139311	2.041118046	1.729797702	1.936004421	1.501259185	1.218127797	1.720708293	2.51959132	1.637922342	1.87373677	chr1	120121187	120188189
3110040M04Rik	0.01073	0	0	0	0	0	0	0	0	0.02722	chr1	151204121	151205796
3110040N11Rik	9.007116244	9.778043813	8.283492357	8.879348058	7.106703426	7.420604727	8.705902736	7.989234364	8.786559673	8.899350456	chr7	81782187	81789455
3110082I17Rik	8.393517	8.378989	6.881041	8.550097	3.961958	9.179725	8.587957	8.521139	8.470737	7.70419	chr5	139359739	139460534
3110082J24Rik	0.59425	0.846714	0.239355	0.609318	0.543064	0.927448	0.819658	0.780422	1.358345	0.27302	chr5	30103584	30106086
3300002I08Rik	3.424241	2.1459	2.381049	1.8568	3.016472	2.053172	2.886034	3.077604	2.590991	3.610989	chr2	150310937	150362765
3425401B19Rik	0	0	0	0	0	0	0	0.012409	0	0.013662	chr14	32659119	32685272
3830403N18Rik	0	0.122341	0	0	0	0	0	0	0	0	chrX	56136572	56153496
3830406C13Rik	5.912519359	9.511655398	13.49177533	11.74691547	6.720083742	7.754888312	6.367381429	7.567560058	7.581405859	4.1617752	chr14	12284203	12303231
3830417A13Rik	0.043916	0	0	0	0	0	0	0	0	0	chrX	64173548	64178778
4430402I18Rik	0.50041145	0.255563841	0.293052953	0.471133239	0.450383731	0.372228421	0.065750422	0.271203781	0.585226156	0.507753192	chr19	28923057	28967832
4833420G17Rik	47.14674699	41.12451414	49.24213952	54.39527532	44.44922333	58.06074918	47.21090142	51.37005773	49.98613593	47.86774043	chr13	119462759	119486120
4833427G06Rik	0	0.536678	0	0	0.079144	0.094244	0.840355	0.172558	0	0.135707	chr9	51081313	51102078
4833439L19Rik	57.01951253	57.8768917	57.36837137	57.07531022	57.24123587	58.05204273	58.56313406	58.78586535	57.85964007	55.35568461	chr13	54551218	54565382
4921504E06Rik	0	0	0	0	0	0	0	0	0	0	chr2	19462837	19553910
4921507P07Rik	0.3807	0.53555	0.495994	0.46464	0.709531	0.647316	0.736391	0.444062	0.699791	0.750331	chr6	50573304	50596590
4921509C19Rik	0	0	0	0	0	0	0	0	0	0	chr2	151470542	151476151
4921517D22Rik	0	0	0	0	0	0	0	0	0	0	chr13	59687402	59694101
4921524J17Rik	15.93202	18.688698	16.854631	16.736147	15.228074	15.819383	13.528144	15.614715	15.276968	18.617605	chr8	85408759	85432841
4921524L21Rik	0	0	0	0	0	0	0	0	0	0	chr18	6603629	6638968
4921536K21Rik	0.774072	0.782844	0.833269	0.463756	0.852004	0.938303	1.013863	0.666287	0.91589	0.466838	chr11	3886088	3895126
4921539E11Rik	0	0	0	0	0	0	0.097514	0.023533	0	0	chr4	103230445	103290863
4930402F06Rik	0	0	0	0	0	0	0	0	0	0	chr2	35375562	35397174
4930402H24Rik	34.11150453	31.9667811	36.2120482	35.89258311	35.16322728	26.22012896	35.03709659	33.55570298	36.60445118	35.91883946	chr2	130706200	130840145
4930402K13Rik	0	0	0	0	0	0	0	0	0	0	chrX	9104562	9106342
4930404N11Rik	0	0	0	0	0	0	0	0	0	0	chr10	81364024	81365820
4930407I10Rik	0	0	0	0	0	0	0	0	0	0	chr15	82059151	82066538
4930415L06Rik	0	0	0	0	0	0	0	0	0	0	chrX	89930097	89932852
4930415O20Rik	0.353624	0.483348	0.375342	0.612219	0.32305	0.788054	0.730739	0.933755	0.812384	0.454134	chr15	98571004	98589588
4930426D05Rik	0	0	0	0	0.094855	0	0.080481	0.125394	0	0	chr18	21651565	21656107
4930430F08Rik	4.574458	4.077635	4.152926	5.296709	4.742826	3.949294	4.745791	4.600074	3.594629	3.95274	chr10	100572274	100589259
4930432K21Rik	1.380824289	1.419766575	1.303836	2.293014182	1.450409	2.665379823	1.914008	1.632205537	2.080488	2.302706998	chr8	84148038	84172597
4930432M17Rik	0	0	0	0	0	0	0	0	0	0	chr3	121670763	121682982
4930433I11Rik	0	0	0	0	0	0	0	0	0	0	chr7	40987609	40994833
4930444G20Rik	0.042805	0.021358	0.014851	0.018792	0	0.003666	0	0	0	0	chr10	22066309	22068079
4930444P10Rik	0.467057	0.523487	0.517051	0.68224	0.295279296	0.246033	0.359511	0.475021	0.304585	0.652161	chr1	16065979	16093325
4930447A16Rik	0	0	0	0	0	0	0	0	0	0	chr15	37425554	37440644
4930447C04Rik	0.587597	0.130056	0.211189	0.543904	0.347832	0	0.219238	0.327016	0.486873	0.406276	chr12	72881109	72917765
4930449I24Rik	0	0	0	0	0	0	0	0	0	0	chr5	146502399	146505183
4930451G09Rik	1.03625	1.101549	0.843671	0.995696	1.267661	1.089059	1.526329	1.086087	1.228057	1.240323	chr16	4964288	4978963
4930451I11Rik	0	0	0	0.114799	0.191723	0	0	0	0	0.155754	chr7	126830474	126831496
4930452B06Rik	2.617948	1.901111	3.116646	2.521004	2.677657	2.209437	2.166218	2.275548	2.364237	2.149276	chr14	8431172	8666290
4930453H23Rik	0	0	0	0	0	0	0	0	0	0	chrX	21206580	21221665
4930453N24Rik	10.297294	13.518001	10.229155	11.756725	12.048331	11.747227	10.935364	10.503394	10.873883	11.735857	chr16	64766105	64770939
4930467E23Rik	0.014566	0.008255	0.022298	0.021255	0.064976	0.132835	0.025689	0	0.005152	0.006104	chr8	19729576	19753602
4930474N05Rik	0	0	0	0	0	0	0	0	0	0	chr14	36094965	36096855
4930480E11Rik	0	0	0	0	0	0	0	0	0	0	chrX	78369643	78371128
4930486L24Rik	0	0	0.155054	0	0	0.078567	0.050541	0.14266	0.108915	0	chr13	60842612	60864416
4930502E18Rik	0	0	0	0	0	0	0	0	0	0	chrX	53724831	53738222
4930503B20Rik	0.065306749	0.085239846	0	0	0.055150215	0	0.303796283	0.068442523	0.003985902	0.04444682	chr3	146645189	146685485
4930503E14Rik	0	0	0	0	0	0	0	0	0	0	chr14	44163167	44171371
4930503L19Rik	11.363499	9.901381	9.397051	10.554501	13.333143	11.859172	10.328074	11.214095	10.234009	10.1554	chr18	70453140	70472480
4930505A04Rik	0	0.045426	0	0	0.13646	0.320215	0	0	0	0	chr11	30426006	30471829
4930512M02Rik	0	0	0	0	0	0	0	0	0	0	chr11	11589223	11627838
4930513O06Rik	0	0	0	0	0	0	0	0	0	0	chrX	139086243	139093403
4930519F16Rik	0	0	0	0	0	0.044148	0	0	0	0	chrX	103182971	103256614
4930519G04Rik	0.013287	0.013612	0	0	0	0	0	0	0	0	chr5	114853714	114883879
4930519L02Rik	0	0	0	0	0	0	0	0	0	0	chr3	143030614	143040753
4930522H14Rik	0	0	0	0	0	0	0	0	0	0	chr4	109505332	109531297
4930523C07Rik	0.270235	0.163749	0.145589	0.295643	0.341191	0.315904	0.263479	0.20195	0.273674	0.229776	chr1	160044380	160078586
4930524B15Rik	0	0	0.072575	0	0.035783	0.042031	0.021378	0	0	0	chr11	31965633	31979651
4930539E08Rik	0.160903	0.283709	0.077397	0.075103	0.139104	0.216387	0.146817	0.225747	0.383263	0.264756	chr17	28896395	28915324
4930544D05Rik	0	0	0.110199	0	0	0.08505	0	0	0	0	chr11	70615894	70616890
4930544G11Rik	0	0	0	0	0	0	0	0	0	0	chr6	65952571	65954014
4930548H24Rik	0.111246	0.127763	0.129932	0.255074	0.090087	0.427729	0	0.099061	0	0.664018	chr5	31485859	31488262
4930550C14Rik	0.232616	0.15662	0	0	0	0	0.029471	0	0	0.193205	chr9	53405286	53432803
4930550L24Rik	0	0	0	0	0	0.042184	0	0	0	0	chrX	58911461	58920304
4930555G01Rik	0	0.043545	0.033584	0.058318	0.330898	0.113662	0.019556	0.163741	0.044346	0.054993	chr14	5050629	5059243
4930558K02Rik	0	0	0	0	0	0	0	0	0	0	chr1	161942089	161979636
4930562C15Rik	0.193855	0.233779	0.200534	0.346277	0.108755	0.321697	0.177217	0.219953	0.228731	0.18063	chr16	4835416	4867691
4930563E22Rik	2.023067	1.861813	2.24577	2.348574	2.139369	1.960111	1.7842	1.8175	1.542052	1.793342	chr11	72215138	72218450
4930563M21Rik	0.296163	0.331345	0.391433	0.334556	0.472459	0.150345	0.349346	0.300049	0.186865	0.494875	chr9	55962589	55980932
4930564C03Rik	0	0.012406	0	0	0	0.036467	0	0	0	0	chr17	44879704	44880885
4930564D02Rik	0	0	0	0	0	0	0	0	0	0	chr3	105066844	105078806
4930568D16Rik	0	0	0	0	0	0	0	0	0	0	chr2	35354218	35367729
4930571K23Rik	0	0	0	0	0	0	0	0	0	0	chr7	125368861	125371013
4930578I06Rik	0	0	0	0	0	0	0	0	0	0	chr14	63971122	63987780
4930579F01Rik	0	0	0	0	0	0	0	0	0	0	chr3	138164135	138186713
4930579G24Rik	2.872909	2.876327	2.360256	2.259898	2.557703	3.613297	2.406269	3.30552	2.736274	3.05346	chr3	79629079	79632819
4930583I09Rik	0	0	0	0	0	0	0	0	0	0	chr17	64832524	64836071
4930590J08Rik	0.166134	0.135648	0.163842	0.06999	0.17071	0.160472	0.163284	0.093708	0.027373	0.107477	chr6	91904233	91950725
4930591A17Rik	0	0	0	0	0	0	0	0	0	0	chr2	179414936	179416880
4930595M18Rik	0	0	0	0	0	0	0	0	0	0	chrX	81419575	81458122
4930596D02Rik	0	0	0	0	0	0	0	0	0	0	chr14	35809486	35811978
4931406B18Rik	0	0.010691	0	0	0	0	0.028841	0	0	0.019152	chr7	43492044	43505938
4931406C07Rik	8.834297704	8.871767047	8.763961135	8.815976684	9.033007275	8.941234652	9.16128558	8.466546145	10.11675862	8.352839855	chr9	15283337	15306448
4931406P16Rik	9.670454	9.240214	10.541343	10.274316	10.751843	10.851022	11.080848	10.323767	10.994391	10.125191	chr7	34236714	34285609
4931408C20Rik	0	0	0	0	0	0	0	0	0	0	chr1	26681801	26687460
4931414P19Rik	5.006782	5.041431	4.873385	3.53286	3.90098	2.737506	5.222171	3.889228	3.382762	4.097992	chr14	54583663	54605908
4931417E11Rik	0	0	0	0	0	0	0	0	0	0	chr6	73468573	73469667
4931422A03Rik	0.922573	1.057527	1.130331	1.105812	0.76106	1.697691	1.030757	0.778579	1.346042	0.927587	chr2	103992495	104028361
4931428F04Rik	57.64653527	58.63795395	58.42699178	61.13859005	59.6957999	60.3600542	59.69000149	56.75624961	61.45193993	64.0797003	chr8	105280409	105289528
4931429L15Rik	0	0.025599	0	0	0.03809	0	0	0	0.05836	0.055664	chr9	46303361	46319986
4931440F15Rik	0.250778	0.114991	0.098219	0.221771	0.089982	0.164905	0.078846	0.127554	0.153311	0.090727	chr11	29822395	29825668
4932411N23Rik	0	0	0	0	0	0	0	0	0	0	chrX	126812462	126834004
4932414N04Rik	0	0	0	0	0	0	0	0	0	0	chr2	68657884	68748465
4932429P05Rik	0	0	0	0	0	0	0	0	0	0	chrX	89752268	89755491
4932438A13Rik	11.412181	11.613247	13.996346	13.813525	13.070538	11.188329	11.999749	12.225653	12.213499	12.890388	chr3	36863106	37053033
4932438H23Rik	0.440896946	0.241082138	0.13239237	0	0.311079962	0.252216	0.113196	0.100306	0.387431278	0.069759786	chr16	91055524	91069152
4933402D24Rik	0.394748	0.292141	0.242895	0.2363	0.498329	0.123519	0.267153	0.285055	0.432642	0.183302	chr1	63754909	63769267
4933402E13Rik	0.682816593	0	0	0	0	0	0	0	0	0	chrX	62283499	62292078
4933402J07Rik	0	0	0	0	0	0	0	0	0	0	chr8	87563907	87589197
4933402N03Rik	0	0	0	0	0	0	0	0	0	0	chr7	131138347	131146283
4933402N22Rik	0	0	0	0	0	0	0	0	0	0	chr5	11918043	11922804
4933403O08Rik	0.180373	0.145642	0.097943	0	0.052246	0.054534	0.19418	0.084034	0.099217	0.100045	chrX	112239049	112243852
4933405L10Rik	0.567939	0.284089	0.490552	0.657338	0.287015	0.369386	0.760708	0.578767	0.575184	0.978178	chr8	105708289	105710245
4933405O20Rik	0.048476	0.051599	0	0	0.079311	0.282289	0.110905	0	0.032827	0.113568	chr7	50599190	50600528
4933409G03Rik	0	0	0	0	0	0	0	0	0	0	chr2	68582413	68616463
4933411K16Rik	0.114097	0.261677	0.129817	0.221643	0.636825	0.235481	0.124489	0.527084	0.294805	0.041246	chr19	42052228	42053628
4933412E24Rik	0	0	0	0	0	0	0	0	0	0	chr15	60014866	60016618
4933416I08Rik	0.20286	0	0	0	0	0	0	0	0	0.116248	chrX	53686491	53691332
4933417A18Rik	0	0	0	0	0	0	0	0	0	0	chr13	34924409	34953196
4933421I07Rik	0	0	0	0	0	0	0	0	0	0	chr7	42445455	42448102
4933424G06Rik	0.11794	0	0.065388	0.108879	0.122746	0	0.043499	0	0.122798	0	chr1	36714537	36757960
4933427D14Rik	7.317920029	9.439616531	12.02595328	11.28852512	8.029834718	12.26785243	7.534981802	11.33781498	8.225215249	7.13966604	chr11	72153929	72207482
4933428G20Rik	1.680559	0.885756	1.735141	2.214631	1.313922	2.210017	1.389288	1.735346	2.381704	2.072474	chr11	97490783	97500340
4933428M09Rik	0	0	0	0	0	0	0	0	0	0	chrX	139179228	139181009
4933430I17Rik	0.772580828	0.437925867	0.714031288	0.274235908	0.625657128	1.199428878	0.716793344	0.662460945	0.419027588	0.644278701	chr4	62525369	62547993
4933434E20Rik	18.75995625	18.70006781	17.38737409	19.99562	19.06629869	19.12682508	16.25943161	20.74263765	18.24513377	19.4522743	chr3	90051636	90063341
4933436I01Rik	0	0	0	0	0	0	0	0	0	0	chrX	67919864	67921450
5031410I06Rik	0	0	0.031826	0	0.023629	0	0.019466	0	0	0	chr5	26098668	26105314
5031439G07Rik	27.08442609	28.42108212	27.509535	25.11854883	25.58225232	8.467354584	23.56672197	9.890118616	26.14705059	26.82373568	chr15	84943936	84987971
5330417C22Rik	2.902422385	2.347277539	3.41802956	2.488303716	2.403330999	2.123485123	2.916699633	2.961340693	2.678057609	2.633151663	chr3	108455679	108536541
5430401F13Rik	0	0	0	0	0	0	0	0	0	0	chr6	131543762	131553757
5430402E10Rik	0	0	0	0	0	0	0	0	0	0	chrX	77919786	77925062
5430427O19Rik	0	0	0	0	0	0	0.018034	0	0	0	chrX	85870273	85891499
5530400C23Rik	0	0	0	0	0	0	0	0	0	0	chr6	133292216	133295790
5730409E04Rik	5.769725646	5.081246546	5.50554918	2.384521	3.412004	4.262358	3.644147163	2.402846511	6.534750016	5.31298818	chr4	126609854	126614371
5730455P16Rik	10.762716	10.507523	9.990618	10.443511	10.537549	17.47673	10.976871	10.266969	12.44045	10.816573	chr11	80360492	80378015
5730507C01Rik	0.116686	0.065201	0.064704	0.133285	0.076677	0.055477	0.041055	0.101467	0.024751	0.079392	chr12	18514510	18535254
5830411N06Rik	0	0	0	0	0	0	0	0	0	0	chr7	140247301	140299791
6030458C11Rik	11.29336206	9.623817796	11.58284371	12.09302756	11.84948633	12.40390267	11.68357416	11.24008476	11.68289672	11.42672265	chr15	12808177	12824657
6030468B19Rik	0	0.078219	0	0	0	0.071914	0	0	0	0	chr11	117797660	117807308
6030498E09Rik	0.122735	0.035608	0.250009	0	0	0	0	0	0.25688	0	chrX	38772780	38962688
6330403K07Rik	120.151924	132.621552	122.394669	120.253128	123.427444	110.42482	116.22229	122.885933	121.710449	122.136543	chr11	71031941	71033617
6330409D20Rik	1.737841	1.276535	0.622805	1.487054	1.342333	1.757924	1.105072	0.99362	2.25363	1.220794	chr2	32732621	32741016
6430548M08Rik	8.877813552	10.38434927	10.25315858	10.08342015	9.936450097	8.260444658	8.584495407	8.639012363	10.321621	11.62241066	chr8	120114152	120165307
6430550D23Rik	0.342932901	0.728685376	0.453292608	0.622426123	0.610133246	0.510134499	0.604845961	0.703418406	0.489461462	0.612930935	chr2	156000443	156007977
6430571L13Rik	1.61063	1.565182	1.925092	1.650016	1.562865	2.477436	2.258817	1.447702	1.783829	1.733824	chr9	107340640	107349683
6430628N08Rik	0	0.02618	0.046533	0	0	0	0	0	0	0	chr4	115890666	115899228
6720489N17Rik	2.12186362	1.521585622	1.564377073	2.128407509	1.684980142	1.044612864	1.842683202	1.490894169	1.44982868	1.554273891	chr13	62603015	62624182
6820408C15Rik	1.008103055	0.954800784	0.906739666	0.537347066	0.983645436	0.65372042	0.719054091	0.677035	0.827465932	0.411760287	chr2	152415587	152444330
7420426K07Rik	0	0	0	0	0	0	0	0	0	0	chr9	98903119	98904622
7530416G11Rik	0	0.087444	0	0.035266	0	0.276326	0	0.177019	0.063099	0	chr15	85492736	85503227
8030462N17Rik	6.409482187	7.073968758	6.70717104	7.01644292	6.919629846	6.954931253	6.949188139	4.009504816	3.018821134	7.048684923	chr18	77631488	77714488
8030474K03Rik	0	0	0.066482	0	0.066925	0	0.11059	0	0	0	chrX	101794656	101798640
9030025P20Rik	4.810596	3.92977	5.333502	3.213316	4.710188	5.851742	4.525211	4.212547	4.421141	4.183335	chr17	14978864	14991577
9030624G23Rik	0.164908	0.084008	0.252704	0.183735	0.148426	0.205584	0.179999	0.030811	0.133837	0.325774	chr12	24043202	24097269
9130008F23Rik	0.188799	0.174181	0.292944	0.095337	0.178953	0.032506	0.175585	0.077055	0.098284	0.105534	chr17	40875482	40880558
9130019O22Rik	1.862351	1.952585	2.024973	1.716429	1.92908	1.636468	2.021238	1.65812	1.971536	1.656782	chr7	127382260	127387166
9130023H24Rik	2.789742	2.057162	2.530671	2.383396	2.401217	2.306958	3.162055	2.639269	2.685192	1.966439	chr7	128234451	128238031
9130401M01Rik	14.346665	17.068203	12.249082	13.861035	11.027797	11.576512	13.990604	13.59253	13.853525	12.129206	chr15	58022271	58034294
9130409I23Rik	0	0	0	0	0	0	0	0.095015	0	0	chr1	181051237	181060667
9230019H11Rik	0	0	0	0	0	0	0	0	0	0	chr10	3119841	3129546
9230112D13Rik	0	0	0	0	0	0	0	0	0	0	chr14	34511621	34522801
9330159F19Rik	31.717779	31.241549	39.587944	37.084179	36.038895	25.193157	31.469944	33.132599	30.967964	36.468395	chr10	29211643	29230779
9330182L06Rik	2.02014706	2.260585232	2.337548306	2.622214533	3.177568707	1.970054647	2.53564377	2.325897522	1.944344729	2.479410331	chr5	9266118	9484663
9330182O14Rik	0	0	0	0	0	0	0	0	0	0	chr15	40134365	40150010
9430015G10Rik	24.7812763	18.77550521	21.59677801	23.98999217	22.965694	15.077537	24.98020473	22.22301522	21.75236872	18.90988639	chr4	156109998	156127263
9430038I01Rik	1.849095	1.822641	1.693192	1.97203	1.507041	2.365664	1.471961	1.532478	1.750774	1.446561	chr7	137375569	137410756
9430069I07Rik	0	0	0	0	0	0	0	0	0	0	chr15	34349051	34357872
9530002B09Rik	0	0	0	0	0	0	0	0	0	0	chr4	122689259	122705135
9530003J23Rik	0	0	0	0	0	0	0	0	0	0	chr10	117233753	117238681
9530053A07Rik	0.093038	0.036237	0.040279	0.059278	0.071183	0.144617	0.102926	0.019195	0.111335	0.063631	chr7	28129466	28164811
9530068E07Rik	34.645092	36.078526	32.613342	32.457886	34.606796	39.171497	32.593761	39.180916	35.248936	32.298168	chr11	52396428	52408723
9530077C05Rik	2.166084	1.857778	1.416579	1.554741	1.525789	1.458494	1.973564	1.891677	1.963896	1.293044	chr9	22411511	22444685
9830107B12Rik	0	0	0	0	0	0	0	0	0	0	chr17	48125605	48146307
9930012K11Rik	1.867119281	0.977565264	1.775769	1.501624228	1.607262588	1.290604911	1.680092	1.654662124	1.814097	1.658196414	chr14	70154405	70159502
9930021J03Rik	8.232471	8.389755	9.316268	9.602322	9.202425	9.733922	8.498851	8.598222	8.3715	8.791024	chr19	29714402	29806009
9930104L06Rik	7.667245	8.515321226	9.692178088	9.932694246	9.379307856	12.23791598	9.240648643	8.105043526	10.74058844	10.12692641	chr4	124937048	124944661
9930111J21Rik1	0.054531	0.095435	0.076734	0.058837	0.096278	0.042987	0.080832	0.04436	0.079931	0	chr11	48946150	48979381
9930111J21Rik2	0.04409	0.037979	0.040665	0.053207	0.026652	0	0.028537	0.010029	0.04944	0.053284	chr11	48965817	49051242
a	0.043082505	0	0	0.047728146	0.025664464	0.046174846	0.044826222	0	0.019700341	0	chr2	155013570	155051012
A130010J15Rik	7.102834098	8.655738375	4.081263245	7.602279811	7.664850931	8.978326512	7.549519729	7.234135478	8.416176553	7.73283444	chr1	193173469	193177832
A1bg	0	0	0	0	0	0	0	0	0	0	chr15	60917589	60921270
A1cf	0.236135403	0	0	0	0	0	0	0	0	0	chr19	31868813	31952365
A26c3	0	0	0	0	0	0	0	0	0	0	chr2	111193254	111229600
A2m	2.184098155	0.980526218	1.046609236	1.152507109	0.98193408	1.670946351	1.14726342	0.869395592	2.553710667	1.279498057	chr6	121636173	121679238
A2ml1	0.456848957	0.302950493	0.623223469	0.261239972	0.27388672	0.266665308	0.559544417	0.331257242	0.120121848	0.14423528	chr6	128539822	128581606
A330070K13Rik	0	0	0	0	0	0	0	0	0	0	chr5	130378851	130384631
A3galt2	2.452904494	1.862293564	2.878283054	2.654178405	2.52656051	2.340450438	3.259906819	2.296609116	2.191410957	2.626313655	chr4	128759258	128769298
A430005L14Rik	2.501984882	2.734622332	2.490074784	3.077504667	2.636180729	2.61091691	2.238386952	2.776985042	2.244409352	3.188088377	chr4	153957237	153961924
A430033K04Rik	3.72635249	4.152743086	4.768250121	4.43350108	4.565469092	4.04491077	4.500695348	4.130637421	4.087550765	5.047089081	chr5	138622859	138648905
A430057M04Rik	0.147342312	0.112277121	0.165059842	0.218587388	0.19116681	0.119218218	0.125328062	0.138915379	0.105977258	0.119853098	chr14	21847578	21856926
A430089I19Rik	0	0	0	0	0	0	0	0	0	0	chr5_GL456354_random|chr5_JH584298_random|chr5	5185|167742|94302519	9462|172019|94955288
A4galt	0.418068705	0.481467575	0.548444483	0.41242338	0.758468509	0.421928783	0.604328762	0.273959565	0.549572448	0.422686808	chr15	83226722	83251729
A4gnt	0	0	0	0	0	0	0	0	0	0	chr9	99612502	99622367
A530016L24Rik	0.732753976	0.420953365	0.233335367	0.33273399	0.325774205	0.536549883	0.167558318	0.168133953	0.445839813	0.118526855	chr12	112489448	112499927
A530021J07Rik	0	0	0.052316409	0	0.06642621	0	0	0	0	0	chr7	83148470	83179438
A530032D15Rik	0.214054905	0.099808674	0.188232926	0.106833853	0.093004884	0.176866105	0.177924884	0.093549558	0.101916968	0.111357979	chr1	85088139	85109853
A530064D06Rik	0	0	0	0	0	0	0	0	0	0	chr17	48151896	48167257
A630001G21Rik	0.123002759	0.213724822	0.078677937	0.29257546	0.202065283	0.210254825	0.331678597	0.398762303	0.475874315	0.331153235	chr1	85717083	85736606
A630023A22Rik	0	0	0	0	0	0	0	0	0	0	chr14	34051130	34102754
A630073D07Rik	0	0	0	0	0	0	0	0	0	0	chr6	132625111	132627511
A630076J17Rik	0	0	0	0	0	0	0	0	0	0	chr3	107230614	107234031
A630095N17Rik	0	0.00882431	0	0	0	0.055403816	0.084028701	0	0	0	chr1	75220095	75232093
A730008H23Rik	1.598525295	1.757222366	0.575429486	0.984773314	0.846847371	1.838225997	1.654092537	2.046241074	1.213997078	0.863418115	chr1	88264828	88277557
A730046J19Rik	0.032228598	0.037003876	0.095635148	0.071496794	0.147708948	0.137947985	0.068475842	0.094121885	0.100095512	0.151708087	chrX	144153695	144166274
A830010M20Rik	4.620088115	5.479291509	5.83389765	6.431165361	5.967559403	6.370579298	5.078912817	4.982359776	5.434964526	5.730590239	chr5	107497745	107512556
A830018L16Rik	0.397485647	0.612765025	0.680496638	0.410052715	0.345997584	0.46638276	0.488816912	0.655569409	0.566264078	0.739895249	chr1	11414105	11975902
A930007A09Rik	9.580860167	8.334440916	11.75664687	8.305178542	9.982597233	7.203417627	7.234499279	8.406584604	8.104548765	10.73259798	chr16	13754564	13758537
A930009A15Rik	0	0	0	0	0	0	0.018771147	0	0.012147483	0.014633638	chr10	115569986	115582454
A930017K11Rik	0	0.103642747	0.089068615	0	0	0.201747758	0	0	0.160671824	0.20145956	chr17	25946388	25952565
A930018P22Rik	0	0	0	0	0	0	0	0	0	0	chr2	104122769	104124746
A930033H14Rik	1.649892334	1.358583447	2.21347044	2.548385737	2.026992691	2.70324159	2.169814222	1.412541331	2.392460759	1.975777886	chr10	69209762	69213098
AA414768	4.97601658	4.780607973	4.944626341	5.701097983	5.781434255	5.694476747	5.010053748	3.360406325	3.933653061	4.489570883	chrX	12936873	12938541
AA467197	0	0	0	0	0	0	0	0	0	0.098890601	chr2	122637887	122641076
AA623943	0	0	0	0	0	0	0	0	0	0	chr11	94812799	94817651
AA792892	0	0	0	0	0	0	0	0	0	0	chr5	94377340	94384334
AA986860	1.184966915	0.546712194	1.011991653	0.784334041	0.539635554	0.425114282	0.832140962	0.396099201	1.110827015	0.673246202	chr1	130731976	130744622
Aaas	24.0223634	22.63660534	20.47138451	22.1180241	22.21083046	22.34520334	27.77042206	23.83764828	23.64257486	24.10031385	chr15	102338247	102350759
Aacs	52.98655194	58.10797511	52.39641469	51.13441569	51.52315211	45.61184892	47.28613931	49.51502458	55.26154528	52.33813933	chr5	125475873	125517405
Aadac	0	0	0	0	0	0	0	0	0	0	chr3	60031788	60040157
Aadacl2	0	0	0	0	0	0	0	0	0	0	chr3	60006743	60025420
Aadacl2fm1	0	0	0	0	0	0	0	0	0	0	chr3	59925214	59937949
Aadacl2fm2	0	0	0	0	0	0	0	0	0	0	chr3	59729786	59752397
Aadacl2fm3	0	0	0	0	0	0	0	0	0	0	chr3	59861051	59877313
Aadacl3	0	0	0	0	0	0	0	0	0	0	chr4	144453771	144463756
Aadacl4	0	0	0	0	0	0	0	0	0	0	chr4	144613707	144623398
Aadacl4fm1	0	0	0	0	0	0	0	0	0	0	chr4	144519822	144529353
Aadacl4fm2	0	0	0	0	0	0	0	0	0	0	chr4	144555000	144565134
AAdacl4fm3	0.041491282	0.12457588	0.061296617	0.344065375	0	0	0	0.134402021	0.04856072	0	chr4	144703147	144721492
Aadacl4fm4	0	0	0	0	0	0	0	0	0	0	chr4	144669937	144686368
Aadacl4fm5	0	0.02837108	0	0	0.107306358	0	0	0	0	0	chr4	144777204	144786583
Aadat	0.02107297	0.044352871	0.041593561	0	0.072906694	0.02388029	0.025611763	0	0	0.022051763	chr8	60506124	60545677
Aagab	42.40903952	43.82492606	46.98079083	44.17125509	43.86756617	40.49542823	42.5487549	43.95741484	45.92781369	45.96731395	chr9	63602646	63644590
Aak1	128.6587869	112.344481	139.7827173	141.2777036	137.9758007	113.4125471	130.5361113	131.9472537	128.3963562	134.9928027	chr6	86849517	87003227
Aamdc	3.738389733	4.29282775	3.638950031	2.688907638	3.169723854	3.174471701	3.402361536	3.078131334	3.164948836	3.307806881	chr7	97550331	97579497
Aamp	25.00224815	25.0452633	21.8385576	21.51688923	20.55111435	22.92574182	22.08467779	21.56763336	24.0443803	23.40151338	chr1	74279840	74284738
Aanat	0.020120867	0	0.009142767	0	0.159926757	0.084129478	0.105248401	0.102548565	0.041100585	0	chr11	116593687	116597680
Aar2	5.08538702	5.262176721	4.466751335	4.980019029	5.3079852	5.415248279	5.26204487	4.868891222	5.322229601	4.659083487	chr2	156547576	156568972
Aard	0.462027692	0.258541737	0.087144979	0.12012731	0.188167126	0.279707431	0.23992345	0.229897033	0.263499026	0.16487767	chr15	52040107	52045722
Aars	70.91803699	69.94003523	62.46064575	65.02927167	64.4132795	77.17083741	69.31715663	71.43358643	68.45914772	66.84476995	chr8	111033842	111055569
Aars2	3.283970494	3.568653086	2.460756922	3.260200882	3.644337949	3.344609509	2.768047614	3.790662863	4.799740815	3.08905221	chr17	45506832	45520843
Aarsd1	11.59301229	13.08621294	10.63810749	9.700190653	10.93252578	9.702548876	11.06184776	11.21028905	12.01153863	12.11882775	chr11	101406840	101417433
Aasdh	4.142065425	3.377915514	5.075788644	5.230851042	4.803073278	3.785964791	4.361668237	4.464989782	4.465357042	4.291257877	chr5	76875935	76905514
Aasdhppt	44.52819391	48.65465771	50.69541285	55.12861027	52.6436776	49.41587792	50.39316949	51.10657519	44.34908617	46.57681471	chr9	4294793	4309494
Aass	0.611544019	1.130137461	0.563603277	0.150471869	1.837243783	1.254248888	1.41704729	1.329933198	0.698283198	0.320581076	chr6	23072173	23132986
Aatf	98.58570741	124.6702259	102.2310407	107.4481593	92.27188889	113.3508111	112.0135556	118.9910593	109.4000074	113.0961444	chr11	84422856	84513501
Aatk	23.6946454	21.51396672	25.59274411	24.82300205	20.71429732	23.7504086	19.74486864	24.48774937	30.85317149	24.01268122	chr11	120007316	120047145
AB124611	0.766331766	0.675655605	0.682907294	0.819591913	1.005809569	1.3029695	0.823176592	0.853131386	1.018098662	0.648244419	chr9	21526177	21545331
Abat	69.01515311	70.11623639	64.85522585	63.18813278	66.84674534	57.86629301	68.02350619	63.01822193	66.64757191	55.77099378	chr16	8513429	8621567
Abca1	70.05683513	64.11831487	73.26684068	62.89621981	58.65707174	96.63148698	68.91119321	62.19242898	92.32086091	62.5779017	chr4	53030789	53159895
Abca12	0	0	0.082469023	0	0	0	0	0.017365198	0	0.026535717	chr1	71243090	71414910
Abca13	0	0.160920995	0.113109175	0	0.105097531	0	0.148055671	0.157603289	0.143853244	0	chr11	9191942	9684259
Abca14	0	0	0	0	0	0	0	0	0	0	chr7	120203964	120325352
Abca15	0	0	0	0	0	0	0	0	0	0	chr7	120328684	120407687
Abca16	0	0	0	0	0	0	0	0	0	0	chr7	120409647	120544813
Abca17	0.094662643	0	0.024663181	0	0	0	0.127663531	0.048957403	0.017040569	0	chr17	24264258	24351059
Abca2	64.15666604	56.49414881	68.92346916	60.9797366	64.85008723	73.98430328	58.29710874	60.20814397	73.45938459	66.48577656	chr2	25428599	25448540
Abca3	63.41569037	61.27110756	67.49493013	63.06451717	67.81015597	51.70146804	67.25917235	58.97399317	68.15289264	59.93237009	chr17	24352023	24410204
Abca4	1.647027017	1.837317385	1.221819453	0.942407028	1.031615128	2.838837117	1.136372011	1.179085609	4.079576279	0.864055743	chr3	122044460	122180061
Abca5	15.7456765	17.36330659	16.42672156	19.98474218	18.68203556	19.43900212	16.85412666	19.46695877	20.24761277	20.3983269	chr11	110269369	110337716
Abca6	0.023735334	0.052585353	0	0.086193883	0.021227323	0.09551654	0.013155711	0.026099297	0.086654639	0.102576857	chr11	110176821	110251776
Abca7	1.340797883	0.911270211	1.280697105	1.261143043	1.295219643	0.985371889	1.032529584	1.170171332	1.271877674	1.179192043	chr10	79996494	80015572
Abca8a	4.077209711	4.587573931	7.681361039	8.118622925	4.522169227	4.187139924	4.64118692	3.735300336	5.489341277	8.274141474	chr11	110025634	110095937
Abca8b	4.832750057	3.983028785	4.656817528	4.421409851	5.721487873	5.844916607	4.017418427	4.229547582	5.697663819	4.704092095	chr11	109932206	109995845
Abca9	16.07251864	9.057125653	14.59506348	13.17043927	15.83136046	11.03423723	12.77499935	13.952568	22.50754022	11.60571854	chr11	110100822	110168153
Abcb10	8.546660348	8.203725231	6.613274744	8.05792575	7.129281076	7.451776487	8.397429261	6.876139852	7.525323926	6.941824943	chr8	123952459	123983122
Abcb11	0	0	0	0	0	0.270566358	0	0	0.05640655	0	chr2	69238282	69342616
Abcb1a	2.190107902	1.503212672	2.101364506	1.956754104	2.541608783	2.938466594	1.573911122	2.293664624	2.622003482	1.721160888	chr5	8567091	8748575
Abcb1b	1.036648383	0.08234713	0.063970122	0.069197087	0.231245993	0.122913952	0.052708774	0.252816078	0.08367748	0.144907813	chr5	8798147	8866314
Abcb4	1.091794299	0.855477926	0.619097356	0.659040304	0.55364668	2.063836178	0.286491148	1.20816566	0.700166317	0.716377663	chr5	8893721	8959226
Abcb5	0	0	0	0	0	0	0	0.016127266	0	0	chr12	118867824	118966421
Abcb6	7.262454901	7.983002948	8.637706003	7.394535997	7.655430424	10.48804543	7.908097672	7.574146489	8.605114206	7.262880993	chr1	75171641	75180392
Abcb7	19.4437689	18.39684774	19.69845955	19.00120819	21.34492512	15.78552948	17.27876769	19.09448967	16.61404278	17.86446468	chrX	104280565	104413846
Abcb8	16.63038113	14.66325817	14.54517797	12.90768943	13.00392543	14.21344633	13.69888263	17.55861917	14.5690132	17.5311857	chr5	24394156	24409947
Abcb9	0.520512909	0.797761727	0.6438651	0.629325027	0.53616296	0.80318151	0.541415462	0.486334762	0.548879208	1.131060662	chr5	124061857	124095798
Abcc1	6.949622503	5.609927181	6.243653292	6.155892121	6.050712653	7.358720068	6.685662898	6.009777159	7.628030777	6.846067957	chr16	14361558	14474878
Abcc10	1.644629785	1.109882822	1.373938987	1.47176522	1.668398225	1.219863868	1.548644988	1.425154393	1.551056078	1.741853764	chr17	46303220	46328023
Abcc12	0.008700599	0.050889261	0.023500776	0.010418172	0.008394373	0.049473578	0.016508536	0.049726688	0.014447341	0.013089108	chr8	86504841	86566590
Abcc2	0.017998338	0	0.011622819	0	0	0	0	0.008598301	0	0	chr19	43782308	43838218
Abcc3	0.303871365	0.216532002	0.189072927	0.19928152	0.133183416	0.136209358	0.291974545	0.115355898	0.23999098	0.064169369	chr11	94343295	94392990
Abcc4	0.495254063	0.579172369	0.614687874	0.607439373	0.421904607	0.581526252	0.580572672	0.423231888	0.36477139	0.372172377	chr14	118482692	118706219
Abcc5	34.55844169	28.81347182	40.01911389	35.96587054	33.8823668	25.3455147	33.79128403	35.06565272	35.16156384	36.43608837	chr16	20331304	20426394
Abcc6	0.140408372	0.021829848	0.064724706	0.14568714	0.088360497	0.116995079	0.058346426	0.090601239	0.261872883	0.069711445	chr7	45976380	46030286
Abcc8	2.303938352	2.615076126	3.932078791	3.952257278	3.307261417	1.998630101	3.008336357	1.894011062	3.336504297	3.926150039	chr7	46104523	46180033
Abcc9	4.125330185	3.613281183	3.705910695	4.108593646	4.670488479	5.10110571	4.931089912	3.884901455	4.77901442	3.748968499	chr6	142587862	142702274
Abcd1	2.512728609	2.278669748	1.956598861	2.368967311	2.043421563	2.900175603	2.108128768	1.999631974	2.782259338	2.230596477	chrX	73716597	73738534
Abcd2	6.002880542	5.677820893	5.45447599	5.218326502	5.044603479	6.706392253	5.255563853	5.961497777	5.574311162	5.433027451	chr15	91145871	91192007
Abcd3	16.60422724	17.53235851	16.71539618	17.20105715	17.58358529	17.9815274	17.37425249	16.54964331	16.4231892	16.91498549	chr3	121758904	121815302
Abcd4	2.201435158	1.667176217	1.941119186	1.914575909	2.031389869	2.352870522	2.174712509	2.324516228	2.570314735	2.26023905	chr12	84602531	84617466
Abce1	28.02078103	30.63713182	30.5209005	31.26016692	29.62777314	25.67016227	29.37979846	32.49659939	27.28337494	28.56192286	chr8	79683442	79711740
Abcf1	21.14755413	20.86145061	19.67133238	19.62921968	21.37919927	19.46079526	20.68380668	19.59741604	20.59906288	19.95284338	chr17	35956819	35969750
Abcf2	15.28207145	15.53632839	14.28679493	15.27337879	14.2519405	15.01237989	15.85698206	15.04066713	14.06590411	15.54086631	chr5	24565341	24577467
Abcf3	13.09461883	13.19151327	11.45607083	11.6730521	10.63197173	11.74527967	12.03472828	11.69841613	12.66002174	13.14544233	chr16	20548603	20561603
Abcg1	4.933805645	5.262207748	5.387314648	4.209634386	4.384660195	5.624978192	4.265338517	4.350425303	4.843401886	3.942396204	chr17	31057694	31117981
Abcg2	3.399977304	3.380650281	3.211265649	3.765962318	3.630968595	3.752936654	3.339603721	3.061683914	4.289291531	3.590891956	chr6	58584976	58692451
Abcg3	0.237390944	0.290154187	0.083393094	0.091179243	0.097285657	0.151666475	0.15005379	0.132905823	0.166605992	0.174694563	chr5	104935057	104982717
Abcg4	4.734465086	4.43691864	5.058787873	4.999931887	5.312922868	3.621395202	4.563951435	4.439814101	5.463003675	5.238416799	chr9	44273190	44288244
Abcg5	0.497829202	0.322479958	0.132447626	0.151168332	0.253112702	0.47448057	0.482028319	0.247104485	0.504927221	0.149297878	chr17	84658174	84683011
Abcg8	0.244510063	0.187464613	0.073245974	0.146944362	0.241028051	0.093463898	0.15215398	0.250569895	0	0.228285818	chr17	84676302	84700333
Abhd1	0.251086136	0.158140538	0.325528182	0.341066919	0.24709022	0.29586796	0.120468893	0.237321641	0.198847394	0.169343228	chr5	30950066	30955095
Abhd10	7.500616243	8.333638159	7.348830019	8.049100829	8.351316606	5.607234234	8.655596071	5.376969771	5.707089109	5.847895874	chr16	45729725	45742955
Abhd11	4.127086863	4.461696119	4.614178084	3.58264556	4.778805328	3.833570877	4.01727744	4.199978893	3.422772102	4.359981645	chr5	135009152	135012175
Abhd12	5.238987973	5.123387293	5.46790528	4.985884826	4.77774313	5.164632556	4.929106287	4.815521351	5.410422331	4.825351377	chr2	150832515	150904731
Abhd12b	0	0	0	0	0	0	0	0	0	0	chr12	70154131	70183347
Abhd13	11.84280396	12.52117227	12.14871411	11.11598284	12.90760159	12.26201561	10.74025193	11.16305769	10.9773338	12.31478004	chr8	9977717	9992154
Abhd14a	1.3707352	1.402115631	1.27822121	1.071413912	1.395368216	0.686235629	1.051250612	1.169353238	1.095136411	1.475084411	chr9	106440053	106447678
Abhd14b	0.340832561	0.351174019	0.358119655	0.430711755	0.376360107	0.37154483	0.331563778	0.533339898	0.410652755	0.448669785	chr9	106448640	106452918
Abhd15	0.285913102	0.194989052	0.226151895	0.253794574	0.090092373	0.257766125	0.315242285	0.245202223	0.165708921	0.125639023	chr11	77515117	77520628
Abhd16a	4.93025324	4.270929003	4.713817369	5.103399362	4.492182171	5.477006678	4.592061499	3.894197948	5.586915501	4.700707454	chr17	35089291	35102987
Abhd16b	0.040985029	0	0.01461314	0.018474965	0.020151155	0.02780893	0.021274223	0.028045573	0	0	chr2	181493206	181494980
Abhd17a	5.606630344	6.045463577	6.0068122	4.621950666	5.071043142	4.955470943	5.131209183	6.024336497	5.787696608	5.943097513	chr10	80583649	80590341
Abhd17b	3.972284379	3.811263598	3.759238034	4.568659565	4.410003462	4.560794922	4.123921962	4.162582263	3.564392034	3.634361183	chr19	21653309	21685637
Abhd17c	17.48798966	18.09532139	18.40109612	15.5078388	16.99607015	16.04872806	17.12589501	17.30048845	16.57465745	17.1058438	chr7	84109356	84151893
Abhd18	2.105934498	1.773097073	1.855807161	1.40729622	2.11609222	1.824023307	1.840615946	2.099105376	2.072127522	2.209224424	chr3	40894277	40936307
Abhd2	15.59481429	17.23274492	18.49712678	15.32018986	16.19328012	19.86996037	16.85460828	17.29718569	16.53967851	16.03012159	chr7	79273266	79361601
Abhd3	0.645220334	0.512676319	0.263145772	0.102219843	0.279126653	0.53579375	0.342710414	0.593584338	0.356376416	0.30412959	chr18	10644411	10706696
Abhd4	7.738495137	7.796678673	6.48555658	5.504921973	5.932418326	8.704446406	6.746723014	8.080984965	7.832185483	6.502605072	chr14	54254129	54269169
Abhd5	4.802193093	5.223125193	4.727255459	5.481705142	4.383092017	4.984633143	5.416130794	5.268774251	5.881062222	6.049811256	chr9	122351616	122381523
Abhd6	4.694806606	4.45047512	3.821557879	4.090946898	4.52513278	3.567239515	4.474998159	4.482409292	4.754512242	4.858223637	chr14	8002888	8056770
Abhd8	11.74192339	12.37420505	11.06124588	10.07610088	10.13507373	10.35026814	10.05337601	10.86036665	11.13469993	11.36532638	chr8	71456700	71463657
Abi1	15.57793864	15.49011862	14.82689536	15.90391092	14.88905461	16.06829678	14.93582137	16.19560268	13.32886461	15.90587676	chr2	22940074	23040241
Abi2	69.14879864	70.64226779	72.34423088	72.12538965	74.95959154	72.74393745	70.64293746	70.72389346	67.45022581	28.77188501	chr1	60409619	60481163
Abi3	0.489023893	0.169492189	0.426201983	0.119488333	0.215693616	0.164471972	0.474953446	0.508005421	0.349458688	0.055042705	chr11	95830072	95842476
Abi3bp	0.039207716	0.057474962	0.032098105	0.035844502	0.036588863	0.132742177	0.065410489	0	0.117598552	0.020899333	chr16	56477846	56690135
Abitram	11.59562976	11.13219185	9.929140506	11.9780571	11.78772605	12.10241963	12.189161	12.83316226	11.92539212	11.81128764	chr4	56802329	56809605
Abl1	47.77298652	41.45491496	38.5017192	42.99673578	39.79674947	47.15682504	41.4676607	41.76561567	43.90362217	39.71571491	chr2	31688537	31804362
Abl2	139.6527003	138.83248	52.48111811	139.6113182	137.8975962	155.6121816	148.168834	146.6891306	149.2569929	138.6411	chr1	156558787	156649619
Ablim1	21.27933559	21.17525438	27.13403073	23.2856544	23.72265084	22.34817125	21.33238002	21.32165249	25.36586594	24.90969077	chr19	57032733	57314919
Ablim2	2.56769022	2.900758091	3.060854717	2.942914601	2.923395191	1.445970382	2.145063225	2.085310915	2.40272658	3.423068778	chr5	35757880	35884979
Ablim3	20.22264401	24.3494355	21.93765401	20.6114478	20.98691061	14.05094753	20.34776359	19.60999217	19.76528866	20.70026784	chr18	61799393	61911852
Abo	0	0	0	0	0	0	0	0	0	0	chr2	26842503	26864995
Abr	52.1160731	53.39526269	56.90517519	55.51590797	53.07359809	59.20954368	54.16603035	54.5314477	58.51074966	55.12261206	chr11	76416732	76577739
Abra	0	0	0	0.127505063	0	0	0.089164337	0	0	0	chr15	41865293	41869720
Abracl	69.22185678	85.18921537	78.32878991	80.10671947	68.76504464	75.03001144	75.76017364	74.48729741	58.99792073	78.54467699	chr10	18011260	18023252
Abraxas1	3.377044302	2.208792953	2.704227971	2.531360089	3.170109565	3.226962007	3.287407195	3.529614828	3.2201311	2.884876674	chr5	100804802	100820935
Abraxas2	16.862153	18.50403476	18.15673597	16.67451234	18.05034584	16.87649404	18.07621478	17.62422565	16.16902897	16.9449619	chr7	132859225	132885114
Abt1	7.559145848	8.39569897	8.409624284	7.706547817	6.652057384	10.02653221	8.529188178	7.702646621	7.776340074	7.332818704	chr13	23418361	23423866
Abtb1	12.65673693	11.69064652	14.06434699	12.92463248	13.13340564	13.0304263	10.63685264	13.42775557	13.45775342	12.63069533	chr6	88835914	88841935
Abtb2	5.534914759	4.782949731	4.376488469	3.512234579	4.029754503	4.090433914	3.90826861	4.06973599	3.981583349	3.770467839	chr2	103566310	103718423
Acaa1a	7.55789379	14.65663597	13.07075113	10.10169918	9.093906657	8.638118158	9.523802265	9.118310395	11.05898371	11.44971787	chr9	119341294	119350295
Acaa1b	0.629206972	0.581596269	0.51887616	0.732786773	0.831242369	0.584709236	0.776389063	0.736491793	0.645686673	0.731801581	chr9	119148043	119157093
Acaa2	7.653114192	8.751488805	5.598878918	9.291184464	6.072325525	9.295390458	7.431832931	5.512818808	8.572818291	7.62509473	chr18	74779212	74806207
Acaca	100.144284	92.33003403	104.7946918	91.53990873	94.90674827	92.25261346	87.76033024	90.32261339	89.83835556	89.75195565	chr11	84195438	84401651
Acacb	0.579335547	0.583266699	0.346325119	0.361864179	0.556135456	0.498834974	0.552845867	0.32143935	0.546191212	0.760319527	chr5	114165518	114250758
Acad10	0.792706835	0.53631404	0.432244797	0.762268811	0.559009704	1.045844412	0.66391058	0.526264269	0.606556609	0.392948666	chr5	121621029	121660510
Acad11	2.624479173	3.078644034	3.225807692	3.573659872	3.182927381	2.092090612	2.721636781	2.94717938	3.341546767	3.161408906	chr9	104063724	104127656
Acad12	0.249499433	0.684989484	0.707120655	0.34879238	0.495603275	0.175666247	0.208588413	0.412041562	0.43142563	0.482540176	chr5	121598281	121618938
Acad8	12.53830644	12.06449113	11.63559206	11.41481702	12.17042145	12.34041995	13.26291435	11.90461127	10.63691275	12.20345794	chr9	26974139	26999549
Acad9	8.941691593	8.171707566	7.783084472	8.093973859	8.462037951	7.4615343	8.311942088	7.994478693	7.979160195	8.366881116	chr3	36065979	36092857
Acadl	5.721500199	5.491035785	4.824060185	5.766668463	5.152045542	5.573092238	6.323447974	5.153047029	6.130025677	5.316969198	chr1	66830839	66863309
Acadm	7.235526257	7.163044478	6.150856423	5.814098167	7.136417631	7.489432292	7.122838957	6.06545301	7.445148429	5.581652673	chr3	153922353	153944643
Acads	2.205577351	2.915218209	2.166156411	2.450813996	2.466961505	3.33751458	3.311745641	2.940098039	2.556682356	2.231733426	chr5	115110299	115119346
Acadsb	8.017877849	8.203227934	9.047323795	9.425722139	8.848560289	8.485977055	8.275108498	8.150064836	8.85899911	9.362039995	chr7	131410601	131446211
Acadvl	3.127291205	3.670352437	3.032061333	3.357270753	2.784717674	3.270685871	3.188871335	3.200267152	3.492085985	3.331709914	chr11	70010183	70015428
Acan	0.006860979	0.024992722	0.068632557	0	0.039468615	0.023738898	0	0.279136692	0.014052488	0.017682843	chr7	79053226	79115099
Acap1	0.320744221	0.065504738	0.087717351	0.20667649	0.183941211	0.254681841	0.215903643	0.157287263	0.102918859	0.054670653	chr11	69881567	69895539
Acap2	22.90377569	20.55027526	24.24545835	24.60000576	25.20398001	23.13907364	24.46694765	24.49744995	24.73716006	23.02686657	chr16	31092413	31201238
Acap3	41.20647373	40.98147381	47.72501421	43.97279109	42.35174814	44.17540704	38.19223199	42.66914977	43.27508066	48.85783547	chr4	155891875	155907251
Acat1	21.38814265	25.76703665	21.7939707	22.35935507	22.57060649	20.40650454	22.06408381	20.98357439	24.24098709	23.67911049	chr9	53580522	53610350
Acat2	120.1203055	134.5954146	108.3315428	94.6025848	112.4541253	112.070923	110.4856767	124.1522333	121.1890355	119.0574465	chr17	12943042	12960725
Acat3	18.33923193	22.73003479	17.88655257	16.87569794	20.41105479	23.77958074	20.4373712	20.8341152	19.66906643	19.11870391	chr17	12923959	12940396
Acbd3	28.6996364	30.2471246	30.14530998	31.55573188	32.29579797	29.40057561	32.46157537	32.68369437	31.32265541	30.3324648	chr1	180726043	180754204
Acbd4	1.382153472	1.841324514	1.685521969	1.602847689	1.578525144	2.73870366	1.203505604	1.397860796	2.027794491	1.873099863	chr11	103101688	103112199
Acbd5	20.60120969	21.08199198	23.66975789	24.29970696	24.98962146	22.8000842	22.76131335	24.46060041	22.39574606	17.96054787	chr2	23068201	23114512
Acbd6	11.83764537	14.39327283	12.67124345	12.44068594	13.06133323	11.89942021	13.36338063	11.53022626	11.69704048	13.69856689	chr1	155558120	155687233
Acbd7	0	0.015653269	0	0.014746891	0.015173201	0.036493151	0	0	0	0	chr2	3336168	3340997
Accs	10.48184969	8.609396032	9.189915617	10.34396249	11.03317731	15.51598362	10.73591834	8.74131595	10.88819136	6.459712601	chr2	93833467	93849943
Accsl	0.178762483	0.020626243	0.08939515	0.109034146	0.124746448	0.236183311	0.04130075	0.050900563	0.045407061	0.035149575	chr2	93855360	93930482
Acd	19.14116612	17.66274443	17.59573047	18.80877879	16.84103383	16.92977235	16.88925432	16.20866849	18.69552434	18.39397441	chr8	105698155	105701228
Ace	0.438210197	0.60543062	0.442374367	0.43065312	0.409775498	0.743301742	0.388596	0.333249246	0.534202983	0.556076044	chr11	105967948	105989964
Ace2	0	0.004719644	0.008743319	0.01075936	0.013394039	0	0	0.008057857	0.008901761	0.07198655	chrX	164139342	164188418
Ace3	0.087387032	0	0	0	0	0.015352524	0	0	0.027032898	0	chr11	105994649	106007550
Acer1	0	0	0	0	0	0	0	0	0	0	chr17	56953490	56982126
Acer2	3.579057592	2.452828913	3.969479021	3.566998613	3.471991575	5.267598493	3.881544595	3.822426214	3.36992576	1.143882942	chr4	86874414	86932490
Acer3	2.153378082	1.71708815	2.139099658	2.050695223	2.141202703	2.5760837	2.029013435	2.039515746	1.656276728	1.844391037	chr7	98213810	98321208
Ache	0.901386626	0.820331253	0.800565776	0.648357864	1.155735986	0.939040547	1.072224541	0.948776505	1.119550276	0.902972811	chr5	137288254	137294466
Acin1	246.2303978	234.9746232	246.7119395	239.8037607	236.4129993	217.1545281	252.7513513	249.1644121	239.2177127	232.1707268	chr14	54642161	54686931
Ackr1	6.881477337	4.719306012	6.202232837	6.793684426	9.054381783	7.756645664	8.545159426	7.912032754	6.874200244	9.082843199	chr1	173331886	173333503
Ackr2	0.700040342	0.803870586	0.73242659	0.826189989	0.528905589	0.816725544	0.696530637	0.802503106	0.877524456	0.537524419	chr9	121898355	121911071
Ackr3	9.627996681	9.216554555	6.639642513	7.481984986	7.928518377	8.771619519	7.554778886	6.944831632	6.709637689	7.038575638	chr1	90203980	90215722
Ackr4	0.037737413	0.094292927	0.079381488	0.082054366	0.206787064	0.200662482	0	0	0.054609413	0.086992394	chr9	104098138	104126643
Acly	60.3511294	60.45042196	53.42899902	50.95833995	54.78253498	52.10555374	57.77095998	59.2463031	55.97890606	56.83054263	chr11	100476352	100528000
Acmsd	0.214942646	0.089367906	0.067039384	0.146318442	0.143167359	0.023771377	0.093782762	0	0.199278163	0.250872972	chr1	127729413	127767564
Acnat1	0.022343211	0	0	0.028214534	0	0	0	0.020027957	0	0	chr4	49443532	49451109
Acnat2	0	0.010912532	0.004069708	0.00763968	0	0	0.011191885	0	0.006153326	0.02524141	chr4	49379840	49408151
Aco1	24.14713718	24.82839188	23.79398946	23.90215653	24.51589373	29.97178565	25.2659861	25.26791064	25.30762034	22.80343392	chr4	40143265	40199009
Aco2	94.80076133	108.578216	95.85723867	86.28617333	88.01585867	98.88001467	96.61978133	90.578064	97.13607733	98.19888267	chr15	81872463	81915137
Acod1	0	0	0	0	0	0.041771958	0	0	0	0	chr14	103047012	103056573
Acot1	5.953136403	5.184498383	4.289480573	5.459887339	5.319992763	6.283322432	5.288277521	5.109519128	5.224288652	5.189729869	chr12	84009502	84017669
Acot10	0	0.064252671	0.015059787	0.106483153	0.043077461	0.04671636	0.026183787	0.053406308	0.125941454	0.047857264	chr15	20665214	20666750
Acot11	1.098523902	1.273202174	1.487034174	1.265667941	1.1638313	0.78414798	1.38849772	1.158930569	1.266688188	1.445807662	chr4	106744555	106805007
Acot12	0.054626085	0.029131923	0	0	0.102172901	0	0.013689099	0	0.097949518	0.026194395	chr13	91741521	91786148
Acot13	11.57928892	11.97105775	9.169886378	12.16471875	7.526404763	6.847721241	8.047462153	7.763965921	8.601106467	12.22986824	chr13	24817955	24831489
Acot2	0.938107664	1.159791138	0.947331678	0.92579897	1.251882174	1.453251534	0.868978141	0.77405004	1.269037322	0.988798644	chr12	83987861	83993875
Acot3	0.141604627	0.109528436	0.092238231	0.124654715	0	0.126310077	0.040460093	0.128943608	0.124867377	0.189950036	chr12	84052144	84060400
Acot4	0	0.151714212	0.086518664	0.15551731	0.203541734	0.545965302	0.216427677	0.17201236	0.046873506	0.206816423	chr12	84038379	84044723
Acot5	0	0	0	0	0	0	0	0	0	0	chr12	84069324	84076020
Acot6	0.340412583	0.405471729	0.300878932	0.47412139	0.391776987	0.641755887	0.408300453	0.549346746	0.327868525	0.201297259	chr12	84100654	84109783
Acot7	14.31338847	16.73806745	14.5558708	14.09794791	14.68401836	9.362506709	13.14413083	15.15460422	14.15368505	15.045614	chr4	152178100	152271855
Acot8	2.492865558	2.826917645	2.317687952	1.862426441	2.469624741	2.437463191	2.277399211	2.854639131	2.988475136	3.156657541	chr2	164792768	164804881
Acot9	2.29710898	2.361089457	2.456391506	2.873447125	2.962789736	2.288742695	2.054081605	2.425270127	2.85476672	2.596891015	chrX	155262443	155297654
Acox1	23.85579577	26.16734944	26.11365221	26.49330088	24.67531384	22.15134959	23.79905213	25.63738297	24.71968045	25.35801762	chr11	116171883	116199045
Acox2	0.032738284	0	0	0	0	0	0	0.019057881	0	0	chr14	8225511	8259019
Acox3	4.59635552	4.405698069	4.575032857	4.673225164	5.12414721	7.647354351	5.382077484	5.185512941	6.593691546	6.116363594	chr5	35583034	35613801
Acoxl	0.230018965	0.240420355	0.1256147	0.205426224	0.117782775	0.064659094	0	0.161352494	0.142296455	0.389066352	chr2	127854628	128123892
Acp1	6.73452978	7.298783468	6.742005354	7.161579297	7.492620244	8.284328613	6.169108389	6.382230846	9.01633967	7.754146708	chr12	30893326	30911612
Acp2	23.88642129	24.06073925	23.4944537	24.49067725	24.92438139	26.9860657	25.56735015	21.79171052	26.57905561	24.24443543	chr2	91202912	91214098
Acp4	0	0.017548413	0.04138078	0.085757496	0.037552233	0.213658088	0.054198956	0.079118441	0.030023607	0.027191889	chr7	44253087	44257204
Acp5	0.075170252	0.113675433	0	0.020691054	0.130778963	0	0.047025153	0	0.084109248	0	chr9	22126727	22135746
Acp6	5.207186586	5.143838677	5.24538397	4.656857101	5.270257714	3.492867759	5.751539724	4.490528903	4.199973046	4.549054866	chr3	97158777	97176576
Acp7	0	0	0	0	0	0	0	0	0	0.015112369	chr7	28607322	28630913
Acpp	0.253522767	0.314732661	0.436649751	0.228644425	0.235980979	0.447957852	0.118862037	0.220577945	0.429821875	0.173987737	chr9	104288240	104337722
Acr	1.053190895	0.571200344	0.731455935	1.113921488	0.832578048	1.948322321	0.704467181	1.130001832	1.243161799	0.828400228	chr15	89568326	89574585
Acrbp	4.315110901	3.636417224	5.555924944	4.386451737	5.70560555	3.49993836	4.586216661	4.764527332	4.918561797	5.950300722	chr6	125049927	125063265
Acrv1	0	0	0	0	0	0.033332052	0	0	0.057979902	0	chr9	36693220	36698843
Acsbg1	6.510410045	6.350854669	5.85302715	5.186311136	5.783625433	5.752220555	6.843125064	6.021206755	5.817872994	6.392289089	chr9	54604997	54661885
Acsbg2	0	0	0	0	0.049881182	0	0	0	0.04013639	0	chr17	56843104	56874447
Acsbg3	0.227851037	0.193663848	0.279501579	0.271303947	0.198614636	0.378675617	0.263642211	0.308333049	0.276026586	0.299108515	chr17	56875484	56888907
Acsf2	3.600031617	2.820577082	2.705549473	3.146389329	2.649754871	3.752096591	2.579547344	2.822408014	3.758285925	2.048811656	chr11	94557102	94601786
Acsf3	15.65580437	16.62853665	15.2523297	19.56164169	18.2626665	23.62651389	17.79476641	12.22075312	20.64905843	21.01936219	chr8	122775486	122817887
Acsl1	5.261785071	5.091325894	4.958171894	6.137037442	5.352706798	7.934662552	4.995498345	5.254542467	6.61930108	5.336851153	chr8	46471037	46536051
Acsl3	28.05596338	29.26757641	26.57002476	28.30876464	29.90889479	26.4831901	26.52405919	27.89806382	25.14111047	26.91700126	chr1	78657825	78707743
Acsl4	13.55397801	13.37270237	12.34278301	13.44256434	15.7078433	10.85505094	11.94351046	14.05821915	11.90039102	12.96633105	chrX	142317993	142390535
Acsl5	11.964063	9.935080197	9.155568403	9.01649736	8.996816048	7.625795218	10.84742115	9.6165369	9.412812312	9.259474701	chr19	55253369	55296628
Acsl6	22.91256383	22.32314633	22.90848289	22.74650562	25.19161105	27.07422361	19.29854094	25.34511175	28.88298942	26.94060406	chr11	54303824	54361539
Acsm1	0.102009971	0	0	0	0	0	0	0	0	0	chr7	119617812	119662515
Acsm2	0	0	0	0	0	0	0	0	0	0	chr7	119554340	119600694
Acsm3	0.090352497	0.108154427	0.232084298	0.218104916	0.080656504	0.32599535	0.126598788	0.123566692	0.168500312	0.114786278	chr7	119760923	119784896
Acsm4	0	0	0	0	0	0	0	0.17715307	0	0	chr7	119690026	119714566
Acsm5	0	0	0	0	0	0.011493861	0	0	0	0	chr7	119526265	119543360
Acss1	12.21043264	12.07355806	10.24679179	10.21105806	10.81758962	12.74143828	12.73793376	11.48339826	11.07059779	11.24625164	chr2	150618111	150668240
Acss2	6.453569049	6.811435074	5.434379228	6.708419233	7.021223626	4.97233386	6.252835997	6.800239724	6.769859983	5.587786029	chr2	155518043	155562743
Acss3	0.775506442	0.902009515	0.554515678	0.974555185	0.737721748	0.982332702	0.619462822	0.771570823	1.015744312	0.530578456	chr10	106933517	107123637
Acta1	0.210799299	0.135889981	0.112094041	0.233542166	0.20692295	0.168697984	0.099822144	0.129271725	0.161051303	0.143171345	chr8	123891758	123894775
Acta2	3.193667293	2.192283847	2.193068729	2.397888883	1.828637662	2.679814698	2.308764454	2.28829713	5.073304213	2.005163803	chr19	34240336	34255373
Actb	1313.489712	1417.599638	1231.162157	1065.923867	1082.463403	1232.269202	1224.128152	1217.883422	1292.744333	1265.662998	chr5	142903115	142906754
Actbl2	0	0	0	0	0	0	0	0	0	0	chr13	111255013	111257749
Actc1	0.224948292	0.019341996	0.096879376	0	0	0.022878841	0.072735522	0.119375025	0.157528285	0	chr2	114047284	114052875
Acte1	0.008261633	0	0	0	0	0	0.018027296	0.013211168	0	0	chr7	143866889	143897512
Actg1	774.428525	819.9538977	738.8197182	663.3233826	673.5634621	627.9596204	700.1739609	690.9648352	729.4415729	738.0379844	chr11	120345687	120348495
Actg2	0.364869766	0.22165137	0.171750966	0.171943271	0.080764443	0	0.03124987	0.046324752	0.4836465	0.139078039	chr6	83512909	83536251
Actl10	0.753649237	1.25481555	1.571896006	1.700256728	1.731533696	1.281644051	0.970413541	1.07853871	1.283483151	1.21912147	chr2	154551776	154553276
Actl11	0	0	0	0	0	0	0	0	0	0	chr9	107928469	107932461
Actl6a	30.73043667	32.09933334	28.33806695	26.07311296	28.62383317	34.78044393	29.2682994	29.04907073	30.11475952	26.46262917	chr3	32708546	32726971
Actl6b	21.47853487	26.18622402	26.54665727	21.69858727	21.97211233	16.07531918	21.940971	22.29873263	26.3815795	25.63746013	chr5	137553546	137569580
Actl7a	0.059661607	0.010567205	0.137603503	0	0.022613417	0.115419871	0.084565573	0.045006796	0.047081718	0.116606801	chr4	56743422	56744925
Actl7b	0	0.018825703	0.008337552	0	0.015233731	0.030452819	0	0.022974107	0.093937522	0.068130966	chr4	56740005	56741425
Actl9	0.052190909	0.010162643	0.012305949	0	0.02822187	0.022614756	0	0.008521381	0.051534672	0.036967348	chr17	33432899	33434267
Actn1	8.544013456	10.19811472	9.503992028	8.840263946	9.059219146	10.00357592	9.73103059	9.437802724	9.511829258	9.335177873	chr12	80167542	80260381
Actn2	0.136511218	0.123644979	0.153056029	0.329665312	0.303651388	0.140634564	0.288622879	0.201663015	0.216921541	0.300302865	chr13	12269427	12340732
Actn3	0.023135397	0.109620792	0.054670673	0.019951543	0.068578848	0.078305408	0.042528964	0	0.14422173	0	chr19	4861216	4877909
Actn4	42.52859435	42.22494729	42.03143334	38.43303938	37.73982276	41.41522292	42.26934656	43.30180838	44.90227152	42.32098942	chr7	28893248	28962332
Actr10	47.7265423	54.32932608	50.53196187	50.59876298	45.8022469	47.286427	49.40880173	52.74696264	52.01358475	51.52062622	chr12	70937857	70964717
Actr1a	52.40272764	55.3065484	51.54205115	51.47301953	49.64769273	57.99201821	48.55886026	50.33454168	53.93172976	55.66534675	chr19	46376813	46395741
Actr1b	26.24701122	26.77678861	27.67166105	24.22632052	26.32810794	27.20591178	24.85942266	25.1748506	28.39864301	27.14600787	chr1	36699202	36709925
Actr2	175.2143663	181.6591671	185.3620244	189.2134542	191.4966204	186.6916377	178.1341843	186.3197868	170.7080447	192.1984426	chr11	20062304	20112951
Actr3	120.3256882	122.813113	107.840833	107.8208148	112.8537655	106.0994333	115.4926754	120.3021127	104.3479692	114.7015936	chr1	125392905	125435727
Actr3b	4.079209391	5.613967968	5.188836785	5.700527055	4.462210495	5.771579863	4.245078738	5.021350917	5.248143874	6.232855143	chr5	25759973	25850691
Actr5	5.385019245	4.815219706	4.428465948	4.548592967	5.106675314	4.87830292	5.239566646	5.527551146	5.087118133	4.515072485	chr2	158624913	158639211
Actr6	4.060641898	4.453903457	4.604522945	4.520538063	4.682824694	3.895048854	4.351223521	4.672696698	3.994697235	4.434169497	chr10	89711968	89732295
Actr8	27.03019006	27.5864969	27.77335417	25.94922801	27.85238066	26.35259199	26.94707818	25.92641545	27.62836472	25.49486418	chr14	29978337	29993221
Actrt1	0	0	0	0	0	0	0	0	0	0	chrX	46329007	46330345
Actrt2	0	0	0	0	0	0	0	0	0	0	chr4	154666428	154667867
Actrt3	0	0.145485606	0	0	0.113338197	0.086616548	0	0.063631202	0.046701362	0.055745219	chr3	30597073	30599870
Acvr1	27.3139948	31.39456815	34.35152254	30.94657396	29.99924436	29.36259014	25.88566653	26.86829785	27.752413	31.17914878	chr2	58446438	58566828
Acvr1b	106.6311911	110.9691951	120.9628614	116.3709455	114.2994898	110.1288912	108.922509	111.4432728	114.2959674	122.9543562	chr15	101174072	101213684
Acvr1c	2.215921697	2.363967742	2.255339644	2.22727573	2.151559076	3.671209355	2.929468292	1.051890783	2.632286077	3.456246492	chr2	58267453	58357758
Acvr2a	136.2776641	126.4891801	146.4875227	144.7937682	136.5953205	129.4722278	133.277906	124.0776885	130.6038139	134.6872562	chr2	48814109	48903264
Acvr2b	53.68006792	40.37493535	191.0428274	181.9179437	41.17215447	39.89692655	54.86382607	199.8374035	43.07078816	44.79110693	chr9	119402178	119442148
Acvrl1	2.842799646	1.968484091	2.849458415	2.767494698	2.97855499	3.516787784	2.586047839	3.02828199	3.632376329	2.549918908	chr15	101128522	101145336
Acy1	5.419361863	6.485941678	5.590140365	5.914252049	5.315727854	6.237706245	6.239406178	6.52164962	6.195359926	6.479687811	chr9	106432981	106438236
Acy3	0.255050509	0.306680609	0.14246489	0.231234115	0.167047251	0.336018038	0.378616627	0.247652731	0.158448391	0.220123903	chr19	3986570	3990005
Acyp1	5.14456375	6.166174479	4.632069436	6.237797601	6.375385122	3.628508202	5.364447702	5.44739175	5.827136263	5.867884292	chr12	85272398	85288438
Acyp2	1.453182953	1.534267707	0.565217629	1.737656732	1.048076501	1.716942145	1.259269619	0.757147711	1.223953581	0.978471938	chr11	30505992	30649396
Ada	1.638767544	1.929449746	1.281177885	1.910269714	1.698259424	1.604129917	1.617318114	1.531826297	1.595347284	1.122658431	chr2	163726571	163750239
Adad1	0	0.021806753	0	0	0	0	0	0	0	0	chr3	37063656	37111512
Adad2	0	0	0	0	0	0	0	0	0	0	chr8	119612713	119616926
Adal	7.762610334	6.246322184	6.993455406	8.306928293	7.68834505	7.426343269	7.225431833	6.309586085	6.828353483	6.668418551	chr2	121140428	121156680
Adam10	42.98358673	42.85165652	45.01140583	44.96730495	43.55826197	42.61335725	44.19892983	41.03720581	42.7158185	41.96086858	chr9	70678982	70780229
Adam11	8.077497262	7.57884063	7.551863256	7.529390243	8.242209404	10.73487981	8.098878796	6.825095999	9.24162797	8.69298037	chr11	102761435	102780262
Adam12	4.284481502	3.17974217	4.094225818	3.897358858	3.705391724	3.954981384	3.72620552	4.103171144	5.936323536	3.339255975	chr7	133883199	134225097
Adam15	7.867151611	6.213313721	9.673809445	8.775503134	8.212624261	9.546030537	6.93309616	7.232234582	8.750345303	6.178144949	chr3	89339640	89350028
Adam17	13.74173363	12.87722572	8.546635013	11.88944221	13.85306287	11.46314165	15.69704094	14.42650636	12.93457947	11.80499563	chr12	21323509	21373632
Adam18	0	0	0	0	0	0	0	0	0	0	chr8	24602246	24674755
Adam19	31.34444483	24.67172823	31.46235188	28.82446036	29.89045687	29.98846479	27.58242309	29.94649611	31.83906452	31.4772567	chr11	46054502	46147347
Adam1a	12.82137019	10.02705031	13.92510883	11.64784757	13.13850507	10.00877018	14.79704632	13.09548503	15.36255842	13.98402983	chr5	121518604	121521695
Adam1b	3.059278867	2.454250215	3.485497546	2.481392313	2.946449219	2.0612056	2.750138836	2.687768233	3.098758123	3.203501363	chr5	121500096	121503435
Adam2	0	0	0	0	0	0	0	0	0	0	chr14	66027322	66077769
Adam20	0	0	0	0	0	0	0	0	0	0	chr8	40793273	40797303
Adam21	1.028089417	0.855971639	0.761886806	0.445174278	0.816006167	0.886193639	0.381179639	0.748890778	1.090794389	0.575493472	chr12	81558575	81568474
Adam22	76.36985805	72.69583776	80.99136913	78.53236935	79.22194087	79.7774564	80.54750164	74.59114126	86.20847913	87.68193171	chr5	8072347	8368160
Adam23	13.95195611	11.16190716	13.12223911	12.74515301	13.27291134	16.03028921	12.92548181	12.61620742	13.75229913	11.8557948	chr1	63445891	63596101
Adam24	0	0	0	0	0	0	0	0	0	0	chr8	40675077	40682199
Adam25	0	0	0	0	0	0	0	0	0	0	chr8	40752208	40756187
Adam26a	0	0	0	0	0	0	0	0	0	0	chr8	43568276	43576707
Adam26b	0	0	0	0	0	0	0	0	0	0	chr8	43519864	43528137
Adam28	0	0.054915145	0	0	0	0	0	0.072196089	0.092412578	0	chr14	68604998	68655842
Adam29	0	0	0	0	0	0	0	0	0	0	chr8	55870912	55906964
Adam3	0	0.02700628	0	0	0	0.055438093	0.161594467	0	0	0	chr8	24677232	24725852
Adam30	0	0.073003858	0.035231418	0.079041081	0.035889635	0	0	0.110390552	0	0	chr3	98160634	98164169
Adam32	0.108645341	0.124824031	0.21816956	0.477792249	0	0.800391455	0	0.274698542	0.065992417	0.267043918	chr8	24836143	24948804
Adam33	0.084428005	0.072820939	0.031583265	0.026949014	0.033773427	0.081238333	0.149510282	0.029560094	0.267344531	0.080587418	chr2	131050822	131063814
Adam34	0	0	0	0	0	0	0	0	0	0	chr8	43650309	43665560
Adam34l	0	0	0.113438274	0	0.035372619	0	0	0	0	0	chr8	43624975	43627185
Adam39	0	0	0	0	0	0	0	0	0	0	chr8	40823009	40826861
Adam4	0.594455442	0.23595447	0.420753451	0.560568199	0.531376183	0.355095227	0.390127111	0.336746024	0.292522067	0.29310256	chr12	81419443	81422039
Adam5	0	0.042692953	0	0.041000172	0	0.048378014	0.059888815	0.075002855	0.029634682	0	chr8	24727093	24824369
Adam6a	0	0	0	0	0	0	0	0	0	0	chr12	113543908	113546414
Adam6b	0	0	0	0	0	0	0.046000778	0	0	0	chr12	113489565	113491835
Adam7	0.11723173	0.038723319	0.007827706	0.007812384	0.033743862	0.03710308	0.067081707	0	0.054044724	0.127535374	chr14	68497337	68533689
Adam8	5.214838695	3.644183583	5.43435814	5.021149028	5.349276318	3.159382487	4.651962095	6.516139328	5.033560259	3.312207901	chr7	139978932	139992562
Adam9	8.174524991	7.69106488	8.330386876	8.066034815	8.206839258	8.465260197	8.277968604	8.07530802	8.147161049	7.156507941	chr8	24949611	25016922
Adamdec1	0	0	0	0.019186789	0	0	0.022442833	0	0	0	chr14	68563387	68582072
Adamts1	7.278061793	7.68694433	6.7532928	5.717409672	6.285176842	7.63466699	7.842309987	6.245323375	6.765671351	6.196468521	chr16	85793828	85803113
Adamts10	21.84399931	21.59178196	25.00798501	25.97730446	25.80976326	23.98949855	25.4449582	26.43057877	28.60017315	25.28742134	chr17	33524085	33553782
Adamts12	7.132513826	4.278953863	6.076186902	6.055290855	6.767413738	7.196529808	6.046072501	6.272784121	11.70545666	4.900889956	chr15	11064773	11349232
Adamts13	0.127218185	0	0	0.019484143	0	0.145011897	0.046722921	0.124112219	0	0.015623482	chr2	26973416	27009625
Adamts14	0.112893782	0.033762851	0.096962367	0.111575143	0.091431849	0.180617472	0.107786585	0.030271274	0.133115286	0.129874201	chr10	61197112	61273419
Adamts15	1.257334012	1.163644484	1.126450786	1.321105362	1.215332877	1.332272524	1.4657968	1.643120343	2.275209995	1.305588714	chr9	30899155	30922452
Adamts16	0.821472965	0.506479815	0.627847757	0.77931557	0.817738699	0.702583045	0.768788284	0.650137894	1.481984777	0.877252589	chr13	70727808	70841811
Adamts17	3.332708421	4.762754236	5.947787171	4.55091231	5.319804515	5.11003334	4.1750825	5.041038857	5.562373267	6.097818103	chr7	66839735	67152625
Adamts18	12.18529658	12.96574764	15.10781263	16.16288186	14.45464605	14.37405587	14.51845908	12.63809134	16.38409675	17.89800305	chr8	113697124	113848839
Adamts19	1.590544995	1.767816254	0.980008365	1.167013321	2.586841499	3.063942213	2.63718915	2.161188217	1.490740896	2.164230524	chr18	58836363	59053678
Adamts2	0.654664974	0.457222938	0.630346374	0.529301417	0.584427239	1.114144308	0.819138399	0.73853312	1.185069353	1.042392413	chr11	50602085	50807573
Adamts20	3.501943374	3.460445589	4.363114754	5.096064398	3.884877867	9.026915216	4.098502247	3.491705633	4.973718989	5.301605601	chr15	94268321	94404350
Adamts3	24.90727681	25.33809803	35.15623864	31.56179138	28.771958	37.98757419	27.12417189	26.32457123	32.80241114	38.44129044	chr5	89673841	89883334
Adamts4	3.482852784	2.879284878	5.275794319	2.758512042	3.373227715	3.232677676	3.185302341	1.674151596	3.474710594	4.373173182	chr1	171250129	171262267
Adamts5	4.930593061	5.044720628	4.444466065	3.816393151	4.534162171	4.565861402	5.12570574	5.12511812	4.798371943	3.729906359	chr16	85858157	85901125
Adamts6	5.823845537	5.10000963	6.652630739	7.340208972	6.788528772	7.874042977	7.122989635	6.56575977	6.724054208	6.169635714	chr13	104287835	104496695
Adamts7	24.05286506	20.3121409	18.97678567	19.72968366	20.07972469	22.7969155	22.91076827	22.46251146	19.73439069	20.62490764	chr9	90162978	90200102
Adamts8	1.062462989	0.780907251	0.864124853	0.730838153	0.954494587	0.661065224	0.602020493	1.191257698	0.951145937	0.703024538	chr9	30942562	30963838
Adamts9	8.430368179	6.099710118	7.731425905	5.721730866	7.849006614	9.469384508	8.907655485	9.700327637	9.141143451	5.569832816	chr6	92772700	92943534
Adamtsl1	2.151598734	1.9468973	1.475630626	2.227371737	1.960273459	1.589633144	1.762220481	1.700990556	2.35868373	2.256864096	chr4	86053915	86428382
Adamtsl2	1.863579665	1.619061113	1.568925861	2.098740483	1.988919527	1.5846421	1.859948047	1.752867826	2.04362921	1.813814845	chr2	27079379	27108981
Adamtsl3	6.181713339	6.566135844	5.942967587	7.297782894	7.875654549	7.756014334	6.822313871	6.249094503	7.216337349	8.872795826	chr7	82335694	82614448
Adamtsl4	1.608800072	1.373421832	1.613893501	1.959276289	1.483600544	4.458735012	1.732663153	2.053778402	2.183108122	1.905368764	chr3	95676201	95687917
Adamtsl5	0.042880029	0.0359422	0.085855638	0	0.125409683	0.022076187	0.139600139	0.043093986	0.173712302	0.087040295	chr10	80339793	80348448
Adap1	3.606305793	4.482026994	4.041292904	3.983796948	3.246753648	3.34006913	4.007238957	3.112197225	3.981020819	4.319082789	chr5	139271876	139325464
Adap2	0.560865293	0.566497298	0.439254474	0.566284971	0.475856971	0.58135268	0.607831881	0.406090727	0.740478962	0.573014592	chr11	80154162	80178827
Adar	45.47705472	47.48110454	47.54967989	48.55289378	44.26212143	51.28572381	46.48150913	45.9559863	50.32244233	51.09607895	chr3	89715022	89753455
Adarb1	6.895157781	6.073067903	7.395444124	7.05312852	6.460442578	6.811398811	7.142598298	6.655033472	6.998569358	7.621152754	chr10	77290727	77418273
Adarb2	4.031613954	3.870623357	4.438861145	4.219072662	3.757946816	3.357997566	3.979738719	3.538984241	4.460787505	3.735100991	chr13	8202866	8768762
Adat1	2.331140593	2.362478578	2.567796661	2.450875726	2.995924001	2.50815849	2.585969503	2.8528669	2.794077487	2.160845079	chr8	111966898	111992302
Adat2	1.625217215	2.09689987	1.920855303	2.010651629	1.207021208	2.279710166	2.081615617	2.166878038	1.44571245	1.734743234	chr10	13552907	13563376
Adat3	0.737060923	0.36645791	0.49818673	0.71141206	0.589359059	0.546648807	0.771324556	0.753402481	0.792181915	0.864409883	chr10	80602880	80607654
Adck1	3.101861434	3.331048747	2.559008199	2.892303004	2.613031064	2.656789208	2.906575703	3.098412218	3.156120459	3.136725705	chr12	88360514	88461726
Adck2	3.417561438	3.489515888	3.638954876	3.812246368	4.084451309	3.605518973	3.411827191	3.253134163	3.830572341	4.192237512	chr6	39573876	39588769
Adck5	2.473271466	2.086986223	2.29842	2.598172695	2.443485123	2.437296756	2.480618021	1.980056998	2.671978995	2.729649254	chr15	76576359	76595811
Adcy1	14.02296202	15.11588828	19.59962804	17.60452921	16.27121554	15.444696	14.91834175	16.44932995	15.91778192	21.75469136	chr11	7063433	7178505
Adcy10	0.015123332	0.025137192	0	0.150549354	0.049133393	0.282075602	0.050901095	0.095655832	0.045582371	0.015839575	chr1	165485183	165576773
Adcy2	2.198941887	2.082949559	1.719173064	1.947980778	1.67251588	1.33624333	1.30116828	1.552322405	1.810952577	1.595580069	chr13	68620043	68999541
Adcy3	1.784304663	2.142696573	2.100186006	2.211994523	2.078720371	1.711301324	1.935568273	2.178368988	2.222751471	2.052335077	chr12	4133397	4213524
Adcy4	0.406075298	0.261450295	0.30516235	0.627602952	0.513965789	0.427071957	0.390327804	0.475619477	0.585810375	0.415597039	chr14	55769058	55784072
Adcy5	7.035844861	7.15084593	8.470269948	7.617351846	7.808138194	5.512881709	6.961030374	7.454728502	8.177828702	8.077601047	chr16	35154864	35305743
Adcy6	16.31803974	13.40573939	16.23226055	16.33390789	15.4016437	17.64229091	15.85978491	16.23766397	18.37649244	16.49309855	chr15	98589986	98607633
Adcy7	1.291697049	0.908799974	1.241775345	1.168637866	1.153299318	1.286823994	1.213752304	1.493959283	1.56867027	1.268307919	chr8	88272403	88329962
Adcy8	0.619877904	0.713597727	0.693817442	0.627401543	0.638161353	0.688652283	0.552245669	0.796148219	0.626725625	0.668005459	chr15	64699035	64922296
Adcy9	3.79004091	2.980634416	3.999815052	3.800047816	3.792817967	3.550279332	3.286718016	2.859552049	3.345019025	4.048305432	chr16	4284886	4420498
Adcyap1	0.733397189	0.506226242	0.10399777	0.58068446	0.604085663	0.800005861	0.758500236	0.540913116	0.651205689	0.198179354	chr17	93199017	93206537
Adcyap1r1	18.9735399	19.55929063	21.46690058	19.29434807	20.29820521	29.60112946	21.95845074	19.08624863	22.51942711	21.81343765	chr6	55451978	55501455
Add1	93.61604497	96.84470252	97.33076577	91.07016443	94.61793714	85.2686826	91.60005965	90.50597503	97.27793205	95.58729485	chr5	34573664	34632308
Add2	52.2206566	56.49717287	57.01427813	54.50121203	56.09680525	50.74634551	54.64167186	57.18692209	55.28240804	61.59473483	chr6	86028681	86124409
Add3	13.87917182	11.95524315	11.54568145	11.97432092	12.5357119	16.39457286	12.84117103	12.75205562	14.8911584	11.03296925	chr19	53140443	53247326
Adgb	0.1061647	0.054687475	0.024478376	0	0.022821866	0.039400901	0.022895024	0	0.047761835	0	chr10	10335703	10472399
Adgra1	2.595938223	2.050717833	1.934098242	2.549302287	2.319750108	2.493311	2.003409549	1.584897932	3.007343582	1.608261516	chr7	139834174	139878088
Adgra2	10.71157505	9.513183849	15.20557401	14.6463188	12.57943019	15.28796628	11.37247849	11.7169438	18.09779131	11.1711719	chr8	27085841	27123436
Adgra3	16.37515853	15.73314674	16.27352714	15.06919908	16.58067179	17.53051325	15.7069046	16.48525464	14.65495368	14.20232538	chr5	49959951	50058996
Adgrb1	13.15953838	12.51897983	13.99508635	14.45261094	13.59298971	14.30735175	13.70390417	12.79619643	14.88104259	14.16153694	chr15	74516196	74589464
Adgrb2	16.75361096	17.70896654	19.51179281	19.98722159	16.9072324	18.48867684	16.89917506	17.28253063	18.53666301	20.77063298	chr4	129984870	130022633
Adgrb3	14.48233736	15.69391351	15.4910586	15.36099915	14.86233963	14.03980085	13.90027924	14.12726362	14.7650327	15.38931177	chr1	25067476	25829707
Adgrd1	0	0.176963335	0	0.251114391	0	0.056668633	0.332080749	0.094586302	0.092489833	0.190824906	chr5	129096750	129204599
Adgre1	4.111001038	2.934489607	3.011589979	2.838645967	2.408210861	2.929501368	2.317208274	1.915536609	2.764746899	2.741930709	chr17	57358686	57483529
Adgre4	0.090786109	0.04076386	0.054028051	0.096910442	0.056743832	0.052596259	0.044310161	0.149618308	0.054058215	0.030838842	chr17	55749984	55853662
Adgre5	3.054600091	2.083225696	3.352219666	2.42323394	2.814525156	3.946097372	3.333911252	3.444409814	3.936018277	2.908818996	chr8	83723251	83741311
Adgrf1	0	0	0.036108083	0	0	0	0	0	0	0	chr17	43270347	43324406
Adgrf2	0.036209512	0.029590457	0.044051493	0.031763038	0.012197275	0.047053223	0.008850823	0.029918384	0.058711952	0.057423706	chr17	42708937	42742179
Adgrf3	0	0	0.007351333	0	0	0	0	0	0	0.014262608	chr5	30193431	30205722
Adgrf4	0.044064555	0.020926298	0.048139944	0.138248175	0.041368002	0.170534047	0.020627247	0.044868573	0.138574148	0.194399922	chr17	42656887	42692284
Adgrf5	6.033966467	5.198458509	6.794347994	5.226727329	6.313715043	7.491229432	5.681254239	6.585717817	6.618719646	5.211658395	chr17	43360431	43459557
Adgrg1	61.17705237	55.49350972	52.07599859	53.04293241	58.93178185	63.56490971	58.4191438	59.19539265	55.39130294	51.48013019	chr8	94977109	95014208
Adgrg2	0.219741171	0.197115675	0.127825515	0.169541315	0.122078727	0.21898896	0.207573363	0.247549464	0.20436218	0.1897596	chrX	160390690	160498076
Adgrg3	0.233732375	0.091716548	0.17646588	0.16231941	0.149666493	0.202124565	0.091476593	0.125341525	0.20849776	0.178872317	chr8	95017692	95045249
Adgrg4	0	0	0	0	0	0	0	0	0	0	chrX	56894234	56980356
Adgrg5	0	0.052192106	0.056645206	0	0	0.049473399	0.020335451	0.120516245	0.042896571	0	chr8	94923694	94943290
Adgrg6	0.444602645	0.148700649	0.11516837	0.156399615	0.206242518	0.184109754	0.207418231	0.343406749	0.460060317	0.116386398	chr10	14402585	14545036
Adgrg7	0	0	0	0	0.031413125	0	0.011634491	0	0	0	chr16	56724609	56795858
Adgrl1	88.09766564	80.25143368	94.88905376	87.69055749	84.21889532	86.77639253	87.23209505	90.13307002	92.35399258	96.58686211	chr8	83900098	83941954
Adgrl2	48.66511833	44.73988976	47.52187999	48.50425387	48.07968382	61.91935346	44.63534535	50.39836905	52.3548	56.19750373	chr3	148815586	148954635
Adgrl3	10.5062552	10.40367371	11.88504469	12.46311642	10.76887345	12.25597132	10.60232564	11.26800481	10.89898542	12.02679639	chr5	81020571	81825133
Adgrl4	1.393865094	1.935646184	1.973028753	2.637071118	1.978563881	2.495886979	1.423178239	1.576666036	1.854629666	1.256584481	chr3	151437882	151545081
Adgrv1	24.33128104	21.80060838	23.03599123	20.52241713	22.28928532	20.80942169	29.08731182	25.61720057	20.69559192	17.31828937	chr13	81095068	81633144
Adh1	0	0.039059058	0.069409752	0.077134763	0.029367928	0.184029382	0	0.057284069	0	0	chr3	138277585	138290697
Adh4	0	0	0	0	0	0	0	0	0	0	chr3	138415497	138430892
Adh5	29.8150416	31.38130584	25.34553055	27.03552108	25.30303978	29.11497715	28.28119967	29.09037376	29.47371399	31.23051981	chr3	138437200	138455499
Adh6a	0	0	0	0	0	0	0	0	0	0	chr3	138313286	138331134
Adh6b	0.033969999	0.030781041	0	0	0	0.042114963	0	0.125301866	0.035660937	0	chr3	138341639	138358843
Adh7	0	0.006475697	0	0.018910542	0.060904309	0.015011193	0.011435629	0	0.047437494	0	chr3	138217773	138232042
Adhfe1	0.054734072	0.157939881	0.236407183	0.182250183	0.134314368	0.279999693	0.016128575	0.063603234	0.152164506	0.314905842	chr1	9547948	9577970
Adi1	7.349957296	7.744888744	6.684258613	5.436864176	6.2035651	6.718218012	6.584986602	7.173847951	7.000484676	7.620387982	chr12	28675207	28682174
Adig	0	0	0	0	0	0	0	0	0	0.021658718	chr2	158502612	158508198
Adipoq	0	0	0	0	0	0	0	0	0	0	chr16	23146536	23157968
Adipor1	16.62603306	17.64132114	16.5258862	15.27255196	15.9436297	16.88939101	16.53075304	15.61926226	16.71251873	14.46548262	chr1	134415378	134433350
Adipor2	36.17996571	38.72302153	33.44929908	33.56499059	33.39876641	33.98545426	36.19284994	36.59461254	34.6172766	34.89326839	chr6	119353150	119417528
Adk	7.617292269	6.784316304	6.625901374	5.809954352	6.652214767	6.177948295	6.758775084	5.703555223	5.925759466	6.470535485	chr14	21052574	21448569
Adm	0.172004313	0.396595275	0.193542614	0.197633167	0.270511523	1.053999578	0.169935151	0.184489804	0.45897359	0.247325809	chr7	110627657	110629820
Adm2	0	0	0	0	0	0	0	0	0	0.017369282	chr15	89322720	89324730
Adnp	98.17231016	90.23302101	97.39111419	96.64090845	99.93253146	107.7743943	97.24597434	98.53205988	95.14062484	97.09735593	chr2	168180965	168207112
Adnp2	8.047686692	7.598808996	6.389784915	7.028748864	7.082387718	8.48724314	8.461096294	7.114471185	7.345663328	6.859641627	chr18	80127135	80151482
Ado	14.6363403	16.28745542	16.53987417	14.81204725	15.6241987	13.31183604	15.90315618	15.64461507	12.04272291	15.41346596	chr10	67544511	67548955
Adora1	1.772083339	2.683468592	2.5304867	2.496493892	2.400323312	2.18432449	2.194609103	2.044882909	2.581065381	3.030138421	chr1	134199215	134235457
Adora2a	1.947540576	2.233854397	2.956712128	2.451740796	2.077490026	1.995374628	2.316063162	1.621695648	1.620304298	1.970716275	chr10	75316877	75334792
Adora2b	0.183854029	0.136754782	0.208758942	0.247080976	0.247064818	0.217284997	0.371093307	0.258428167	0.213625345	0.062897834	chr11	62248984	62266452
Adora3	0	0	0.137979091	0.125478888	0.077141374	0.056365956	0	0	0	0.040536523	chr3	105904421	105908928
Adpgk	2.598413099	2.551536817	2.394593553	2.414231123	2.479251652	2.566655278	2.701689555	2.524282665	2.902330551	2.612624451	chr9	59291572	59316200
Adprh	13.30655728	14.64315281	12.121048	12.08246225	12.34535167	10.89236823	13.75838346	13.15462668	12.99281306	11.71880828	chr16	38445399	38452689
Adprhl1	0	0	0	0	0.004991322	0	0	0	0	0	chr8	13235655	13254162
Adprhl2	5.484945691	5.420767301	5.023313325	4.154758264	5.43763608	4.931771936	4.528029358	4.788091289	4.742731727	5.050971513	chr4	126316351	126321703
Adprm	0.619427251	0.608981862	0.686292287	0.52649336	0.576640245	0.462090726	0.453215456	0.512201099	0.505329855	0.558820618	chr11	67037880	67052618
Adra1a	2.074874246	1.856137515	2.07342239	1.45086838	1.841227115	2.890151081	2.09700088	2.502935107	3.271956292	2.069749562	chr14	66635251	66771168
Adra1b	1.053335953	0.641285812	0.871645187	1.081457873	0.82149622	0.355127203	0.573164905	0.212318498	0.944600465	0.291116747	chr11	43774605	43901237
Adra1d	0	0	0.044271105	0	0.121341972	0.269415911	0	0.123226571	0.343690773	0.064935279	chr2	131545357	131562497
Adra2a	7.13117952	4.916824137	4.117111105	5.677194956	5.209839899	5.474799305	4.970415302	5.959674658	7.048185139	5.259254407	chr19	54045259	54048982
Adra2b	0.154852012	0.129453793	0.319737065	0.150400045	0.129182629	0.045266486	0.174342428	0.116062328	0.156650136	0.332170568	chr2	127363179	127367221
Adra2c	0.815711506	1.403997374	1.252073146	1.114992929	1.255509573	0.680063391	1.319329593	1.259338251	1.94216432	1.712928173	chr5	35278566	35281763
Adrb1	0.845846515	0.798303487	0.93663559	1.137303249	0.819129374	0.462180518	1.121750446	0.46121685	0.614966754	0.963334968	chr19	56722117	56725150
Adrb2	0.31709783	0.327085494	0.277009002	0.304784272	0.492331007	0.471781317	0.305053842	0.443481807	0.432381995	0.522932027	chr18	62177713	62179981
Adrb3	0	0.066934059	0	0	0	0	0	0	0.211442634	0	chr8	27225776	27229588
Adrm1	37.23438009	38.67373686	33.75611058	30.79304776	32.38271979	40.42488241	33.724857	36.62969039	35.86320123	34.02459787	chr2	180171588	180176283
Adsl	9.978762469	8.473494794	8.599104223	7.836764065	8.475441225	7.233457485	9.392718626	8.861563508	9.857022218	7.879780418	chr15	80948490	80970947
Adss	23.03379871	26.16347833	24.69659439	24.77414484	24.14133457	28.39757262	25.94076757	25.14681333	26.12409526	27.05017939	chr1	177763178	177796509
Adssl1	0.929114281	0.303171709	0.038260605	0.319877922	0.268632567	0.394641161	0.19848629	0.264652363	0.332071769	0.781430182	chr12	112620047	112641355
Adtrp	0	0	0	0	0	0	0	0	0	0	chr13	41763148	41847616
Aebp1	11.25329903	7.941854239	7.248176838	7.135837695	7.870776664	9.412059263	9.886984611	7.505704912	14.72768647	7.320446132	chr11	5861866	5872248
Aebp2	8.758564906	10.22485058	9.969277501	9.608441317	9.936126871	9.391558909	8.406373209	7.064400289	9.873339295	9.95774312	chr6	140622663	140678472
Aen	7.331678123	8.995456721	7.942112147	7.53516318	7.971237322	7.438171782	8.847780019	8.695860738	7.850139117	8.286404703	chr7	78895927	78911209
AF067061	0	0	0	0	0	0	0	0	0	0	chr13	120263095	120264517
AF067063	0	0.014538987	0	0	0	0	0	0	0	0	chr13	119827961	119830217
AF366264	0	0	0	0	0	0	0	0	0.016066922	0.003701496	chr8	13835231	13838565
Afap1	85.13282564	78.317574	81.71253638	83.66923782	81.81680078	81.81098399	83.9119712	86.63871346	84.49249094	84.94874816	chr5	35893319	36003922
Afap1l1	4.615632939	3.854172954	4.543936091	4.878599334	4.597960868	5.83844762	5.3360489	5.424889868	6.892853971	3.730858678	chr18	61730262	61786662
Afap1l2	2.889802061	2.326972715	2.20723609	3.24050935	1.816260152	2.465388466	1.896170814	2.748022631	3.204738627	2.105477615	chr19	56912354	57008575
Afdn	183.0932417	181.5897728	192.2416695	173.9829555	198.9136721	193.5779738	187.6480537	191.3959872	190.6075779	173.7749023	chr17	13760541	13905794
Aff1	14.84707333	7.281332668	7.376732265	13.63239457	11.45800476	10.96507326	14.42254573	8.878984893	12.24342418	8.412162867	chr5	103754162	103855322
Aff2	22.21044178	21.15700568	29.11400883	24.63402624	24.9012646	25.04035683	24.08373701	24.17882185	24.08942321	20.86433681	chrX	69360331	69868037
Aff3	90.65943768	92.61281431	105.038438	97.82503917	99.50013681	99.77968424	92.17333664	93.66727106	95.77508622	111.4969309	chr1	38175991	38627244
Aff4	101.3485374	102.7150917	108.021697	102.7878361	100.5280255	112.3695716	103.4458304	103.1624406	104.7504679	107.5776445	chr11	53350767	53421830
Afg1l	1.085100296	0.977497348	1.053357731	0.922834802	0.975563931	0.523639594	0.770582882	1.02811289	0.860667334	1.029276373	chr10	42312585	42478565
Afg3l1	34.24553451	31.65239696	30.13447113	31.16541259	30.37672353	36.38915798	34.65338072	32.90098021	33.6485648	31.29774843	chr8	123477862	123503916
Afg3l2	15.52582117	17.11699239	16.80893132	16.75974116	16.3574147	16.40001981	17.13620904	15.8869164	17.43603691	16.93798171	chr18	67404764	67449192
Afm	0	0	0	0	0	0	0	0	0	0	chr5	90518949	90553544
Afmid	0.642234209	0.605041955	0.685091139	1.788284041	0.664149662	2.755790066	2.064761666	2.269646655	0.638558048	0.66683627	chr11	117825919	117839908
Afp	61.14586125	0	0	0.107781709	0	0	0.022490848	0.055499013	0.094584355	0	chr5	90490714	90508907
Aftph	31.72953644	33.28028396	33.61481858	35.22620713	34.37221985	30.89650176	32.21972202	32.06291862	33.93515352	35.805007	chr11	20685085	20741556
Aga	1.894770462	2.161060154	1.301159077	1.116341538	1.634629385	1.827271846	1.689439385	1.876685077	1.256103692	1.633574769	chr8	53511702	53523422
Agap1	160.0969109	150.8770804	159.3693942	153.5334134	146.8964418	150.1698565	147.1589114	151.8400845	153.4230297	151.8791441	chr1	89454811	89895282
Agap2	37.16530417	41.12078532	45.58738338	42.06937267	43.07627055	33.95260791	34.9790757	38.42108076	39.89021624	46.79662638	chr10	127078907	127093170
Agap3	56.32313347	56.4627157	52.74620822	53.52318749	52.30511223	55.57122095	49.24940906	52.99974748	56.93728318	59.7322997	chr5	24452177	24502047
Agbl1	0.300886876	0.131319519	0.041562286	0.124175208	0	0.111231551	0.038486734	0.362527725	0.450221422	0.171228343	chr7	76229887	77124698
Agbl2	0.259849845	0.459751687	0.145353597	0.153379701	0.385670063	0.759727642	0.890983324	0.398876638	0.495173147	0.265554804	chr2	90782727	90834437
Agbl3	0.942346254	1.180749837	1.101617375	0.876056523	1.252735358	1.406749994	1.186526648	0.931913597	0.903480048	0.90051634	chr6	34780432	34859459
Agbl4	0.111520287	0.141448384	0.144426575	0.122278852	0.137585551	0.14823242	0.177434438	0.17351935	0.112401713	0.108065115	chr4	110397698	111664324
Agbl5	10.94508527	9.316351687	11.18425495	9.724705138	10.87679647	11.54618041	10.58108098	11.34197292	11.39068917	11.21239882	chr5	30888852	30906666
Ager	0.483026261	0.30859398	0.564154284	0.481663995	0.451152091	1.185027246	0.432267478	0.665880322	0.665103496	0.579820289	chr17	34597850	34600937
Agfg1	33.85409446	34.72630885	38.5009075	40.53398717	39.67923208	49.0711544	35.76050516	36.76013856	39.89253594	42.63203111	chr1	82839460	82901001
Agfg2	5.8116621	5.403561948	5.176482943	5.066655196	6.03424613	5.850822063	5.225705782	5.512434359	5.905743138	5.527289476	chr5	137650481	137684753
Aggf1	11.13031295	12.14626834	10.60960463	11.16713256	11.66456968	11.53837901	10.45470665	10.87432192	11.07878886	11.17396715	chr13	95350683	95375357
Agk	2.64117766	2.594306527	2.850625689	2.459608651	2.250904123	2.298185373	2.134154738	2.437760125	2.399924388	2.605853166	chr6	40325478	40396762
Agl	15.30110182	14.80915822	15.36963367	14.58862807	15.85945601	17.44615481	15.31061424	15.75454497	16.17086899	16.99324504	chr3	116739999	116808166
Agmat	0.013561157	0	0	0	0	0	0	0	0	0	chr4	141746675	141759263
Agmo	0.007124114	0.007281632	0.012229121	0	0.006706894	0	0	0	0.007405653	0	chr12	37241639	37581932
Ago1	217.3872721	201.242215	201.2924171	156.0447019	151.1217488	248.3160494	201.0739675	217.2505301	206.5926062	199.3656278	chr4	126435013	126468583
Ago2	38.47395627	31.95426515	38.11316341	31.78301179	36.88131188	32.61268861	41.4521815	40.20613647	34.12818234	35.63580125	chr15	73101625	73184947
Ago3	10.36551775	8.786087808	11.82217719	12.60067994	12.06419982	9.158930308	12.22182555	12.4498752	11.70325115	10.64272415	chr4	126340678	126429542
Ago4	33.57581307	29.85307995	34.60518936	33.5434951	32.48321339	29.11193379	30.69635942	31.95263877	32.02371187	30.41309582	chr4	126489543	126533458
Agpat1	22.70039802	24.23692202	23.41114493	20.66502492	22.31691131	17.06602625	23.65053219	20.558363	21.03487903	21.19030173	chr17	34605861	34613449
Agpat2	0.543956593	0.465730453	0.498982146	0.935166521	0.5327575	0.722620684	0.580709417	0.778424492	0.724777954	0.340616316	chr2	26593057	26604417
Agpat3	16.05312277	16.03558855	17.33579751	17.61708985	15.92231324	14.32224219	15.19276064	15.43452021	15.28191278	16.40395263	chr10	78271563	78351700
Agpat4	18.29473956	23.68928137	20.10046392	19.95608865	18.84042656	18.31260768	21.73238865	19.03126665	18.52610422	23.85551948	chr17	12119284	12219640
Agpat5	5.75615796	6.199439943	6.450577743	6.450283604	5.940505867	4.653642151	5.721465965	6.225141521	5.302967176	5.86093812	chr8	18846279	18884413
Agps	20.07807668	20.19925332	20.05035831	19.8298626	23.41463083	19.58824341	23.03072065	20.64024211	19.40884787	21.5238916	chr2	75832177	75931350
Agr2	0	0	0	0	0	0	0	0	0	0	chr12	35992925	36004081
Agr3	0	0	0	0	0	0	0	0	0.006164014	0	chr12	35925621	35949730
Agrn	200.0671356	163.9648175	203.051999	197.3330536	200.5236049	203.9645666	194.1569269	215.6780529	229.8438185	198.1025808	chr4	156165290	156197488
Agrp	0.155683581	0.11867525	0.123820331	0.125069248	0.175436913	0.162579369	0.106191305	0.115569411	0.154179374	0.128767889	chr8	105566695	105579845
Agt	0.112982462	0	0.048913483	0.031002887	0	0	0	0	0	0	chr8	124556587	124569706
Agtpbp1	26.59149751	24.88837072	27.52823731	28.73241564	26.71873594	18.27091591	26.36966278	25.02616593	25.69195876	28.22369231	chr13	59449535	59557347
Agtr1a	0.514707052	0.20027446	0.29423464	0.371864652	0.606361575	0.139110326	0.312752076	0.216087767	0.815481843	0.249062837	chr13	30336356	30382867
Agtr1b	0	0	0	0	0	0	0	0	0	0	chr3	20314473	20367177
Agtr2	0.469787767	0.285177368	0.314063719	0.435369758	0.274704109	0.861771244	0.541354876	0.904483314	0.353829421	0.61241706	chrX	21484624	21488833
Agtrap	2.604698973	2.2065263	2.527438503	2.397043273	2.720148272	3.548338385	2.642092897	2.479056002	2.793179159	2.861517388	chr4	148077061	148088064
Agxt	0	0	0	0	0	0	0	0	0	0	chr1	93135240	93145421
Agxt2	0	0	0	0	0	0	0	0	0	0	chr15	10358533	10410153
Ahctf1	74.63809614	79.20271676	78.44040773	76.60049655	83.28153174	84.63192624	76.3800046	82.18409758	87.62452193	82.23483809	chr1	179744904	179804015
Ahcy	18.53375804	17.17845821	12.9688348	15.02567467	15.96223892	15.75993405	20.52096979	14.67885352	12.13673925	12.6389906	chr2	155059312	155074497
Ahcyl1	32.08344028	32.41259349	31.46725021	33.00745647	33.81452218	38.77074444	32.44670023	34.39871002	34.23849717	34.52489676	chr3	107663120	107696560
Ahcyl2	5.961573705	5.270625587	6.793583837	6.141464767	5.761785983	5.490984491	5.712358012	6.058877203	5.721624887	5.502978157	chr6	29768443	29912310
Ahdc1	8.248931375	8.720573585	9.356817016	8.899882522	8.808764545	8.957444007	7.907066239	9.029748661	8.545355554	9.15500075	chr4	133011506	133078110
Ahi1	20.41422109	17.78629892	20.29705697	20.28639889	21.78372194	16.69925979	22.32451519	17.76211666	20.34831331	17.23985444	chr10	20952547	21080429
Ahnak	46.42302139	30.05798633	41.78715098	38.51952344	41.0720939	46.52660796	42.56532666	52.38862485	58.48551272	37.53376022	chr19	8989284	9076926
Ahr	2.582471258	2.38581497	2.133480064	2.490366673	2.372970262	2.68493595	1.712724875	2.282948976	2.816373094	3.10269985	chr12	35497979	35534989
Ahrr	0.724971867	0.649131813	0.775033326	0.92908145	0.577783106	0.730863565	0.974782886	0.621037732	1.022444536	0.957196266	chr13	74211118	74292331
Ahsa1	63.68936281	72.1547564	60.75953987	58.82467558	55.91583305	40.95631244	60.68154653	59.33798626	57.87784649	59.35316073	chr12	87266728	87273952
Ahsa2	44.76653203	48.88627795	47.60899742	40.75450437	46.98696638	39.08527309	43.97814154	46.56856764	44.77448824	49.59078099	chr11	23487882	23498039
Ahsg	0.105021277	0	0	0	0	0	0	0	0	0	chr16	22892015	22899451
AI182371	0.321411624	0.609544912	0.885907829	0.513852054	0.468853018	0.5871733	0.289490318	0.218881683	0	0.463438429	chr2	35081861	35100685
AI413582	3.444878111	3.931739778	5.071222333	3.328813444	3.600516111	3.096709778	4.216978111	3.470065667	4.687368	5.269462333	chr17	27563769	27565727
AI429214	0.658140973	0.866983788	0.619615794	0.645018557	0.575504646	0.525892086	0.871557265	0.602877989	0.576502499	0.70315493	chr8	36993575	36995533
AI467606	1.520818426	2.067341747	1.225088607	1.653667152	0.794732079	1.624214851	1.199172271	0.199129738	0.996986623	1.220243601	chr7	127091436	127094049
AI593442	7.007042229	9.022203405	5.646276851	8.646273193	7.931480814	5.173169535	6.140792583	6.210834324	7.491793417	8.246648467	chr9	52673032	52679780
AI597479	13.19934848	13.36941592	13.31633213	14.26554328	14.73058149	12.63134129	14.27484941	13.79208909	13.25459389	13.33090343	chr1	43098710	43115946
AI661453	0.344526764	0.120074007	0.123627692	0.113764179	0.135714186	0.336187832	0.366007499	0.40057496	0.191449534	0.24823138	chr17	47436639	47470638
AI837181	11.78125186	12.25567297	10.62040541	11.30762063	9.3120325	11.89927014	10.30869377	11.40335578	14.11112713	11.29637818	chr19	5425144	5427316
AI987944	1.44689958	1.883293962	1.724909921	1.828795001	2.210405093	1.978296037	1.744146919	1.238572218	1.558379088	1.219227222	chr7	41372930	41393379
Aicda	0	0.064919494	0	0	0.018381165	0.020299241	0.039097456	0.168204671	0.095928785	0.018808924	chr6	122553809	122564180
Aida	33.57083519	32.4830871	30.53778499	34.13707004	35.80996069	31.61162529	34.37918293	32.56198764	31.72208604	29.85823532	chr1	183297060	183324501
Aif1	0.808504234	1.161650289	1.024282684	0.66819411	0.41905383	0.750350997	0.575251592	0.83253488	0.518302485	0.667206347	chr17	35170986	35176052
Aif1l	8.44072666	9.064630254	7.922714082	7.78702288	7.779200489	10.36052242	7.715353024	8.476532496	8.508763031	8.151879723	chr2	31950303	31973442
Aifm1	27.33292196	25.22030109	23.7779154	23.62798392	24.25284427	23.31489756	26.11930701	27.23851191	26.36218131	25.20832	chrX	48474944	48513563
Aifm2	1.070616998	0.861731552	0.755557135	0.623441269	0.844025402	1.103720319	0.72292911	0.623467304	0.97926177	0.510467951	chr10	61715263	61739260
Aifm3	1.232408212	0.937785999	0.934027473	0.947977641	1.419324845	0.981060532	1.056101177	0.582945815	1.376497456	0.699634858	chr16	17489677	17507485
Aig1	1.78210695	2.251312932	1.695294334	1.751003807	1.873718486	1.112628711	1.696117399	1.706743709	1.591776807	2.271883448	chr10	13647055	13868957
Aim2	0.417820094	0.575528461	0.381208903	0.566970194	0.487554723	1.390801429	0.399297603	0.403564285	0.59438862	0.535180001	chr1	173420604	173466036
Aimp1	2.294280201	2.586399157	2.101625585	2.46539492	2.256997037	2.384586546	2.370879164	2.208618212	2.406290502	2.370663587	chr3	132660498	132684390
Aimp2	2.900106531	3.454480823	2.950243209	2.936710645	2.956705943	2.30302968	3.134782492	3.207134812	3.26731959	3.166514722	chr5	143902704	143909839
Aip	6.086020784	7.382278066	5.949652377	5.231662777	5.63332391	4.960508244	6.781118223	6.11044152	6.248895204	6.591785355	chr19	4113756	4125858
Aipl1	0	0.253593061	0.088722841	0.245189992	0.05328247	0.671431909	0.105317265	0.05232025	0.112231212	0.155523962	chr11	72028722	72037509
Aire	0	0.039738665	0.020758799	0	0	0	0	0	0.018694411	0	chr10	78030022	78043610
Ajap1	5.515825285	4.872814757	4.21841946	4.515527489	3.090760134	4.919838714	3.707135975	4.811075682	4.428897906	4.759574797	chr4	153373221	153482830
Ajm1	3.277244529	3.782385692	5.388628365	4.567245877	4.716920879	4.567048512	3.504984244	4.104649582	3.970877121	6.346845403	chr2	25575416	25580099
Ajuba	8.409162659	8.664923146	7.007422263	6.841800465	7.199784088	9.822133292	8.101858181	8.980742052	8.15648179	7.402212384	chr14	54567469	54577661
Ak1	34.9986582	41.75993374	32.82707495	27.48636439	32.22167897	35.56210384	32.70342079	27.05139355	31.23102573	37.01920659	chr2	32621758	32635058
Ak2	23.28164729	22.46178881	22.78068314	23.26883003	22.88883645	22.82647837	25.11687074	24.29627881	22.24120587	22.67545091	chr4	128993224	129011529
Ak3	29.85864942	27.89775239	32.06579762	31.41087967	30.74946214	34.12277566	30.27920247	28.16597329	31.6740352	28.59608011	chr19	29020832	29047961
Ak4	8.285700099	8.114753116	8.390309172	8.69558505	7.979337914	7.131613587	7.737646508	8.408702256	6.822727235	7.182381699	chr4	101419289	101467771
Ak5	1.509979831	1.795566712	1.598671256	1.498330219	0.989500622	1.034785899	1.221871416	1.318602158	1.33617645	1.404276373	chr3	152462815	152668360
Ak6	18.1157941	21.1294559	20.46395385	18.17896377	18.11874516	13.48783386	17.71535496	18.64683181	18.00213065	19.43091133	chr13	100651343	100666415
Ak7	0.972321186	1.323552854	0.717565028	0.556543716	1.168735829	1.694951808	1.378525839	0.958609333	1.202244345	0.634884273	chr12	105705982	105782447
Ak8	0.218069992	0.235958368	0.191311418	0.139914069	0.163977778	0.425818889	0.190720713	0.21115718	0	0	chr2	28700161	28813165
Ak9	0.604783253	1.015043977	0.371821261	0	0.674828385	0.217192086	0.621951327	0.231913367	0.718353934	0.419358942	chr10	41303934	41433568
Akain1	0	0	0	0	0	0.099301453	0.066151722	0	0.036242437	0	chr17	69439326	69489233
Akap1	54.31365178	57.87102634	53.18172486	55.43957409	50.35989858	53.62840998	51.85463538	51.21181306	55.1305295	58.97520563	chr11	88830792	88864586
Akap10	15.34641595	15.2301583	16.53611393	18.01498268	17.92429725	15.89428923	17.6936505	16.76263531	16.95630345	18.10958849	chr11	61871307	61930257
Akap11	79.29149215	76.97415506	84.21102739	84.35008954	86.23530288	80.40238324	81.42498965	78.81065053	82.33480265	83.32770414	chr14	78492246	78536860
Akap12	20.92570153	15.34498863	17.19729882	16.56846305	18.90404483	18.44204557	17.1706237	17.6861319	26.51354034	15.83305618	chr10	4266329	4359471
Akap13	22.06447616	18.98057748	20.07842119	17.71760158	19.88835339	20.95957142	22.10911606	22.16195565	22.45309432	18.22439535	chr7	75455534	75754609
Akap14	0.216700915	0.202227768	0.080155061	0.13387566	0.156598068	0.171169718	0.279138287	0.12958471	0.156009323	0.112934644	chrX	37150698	37168842
Akap17b	13.33649092	12.49549617	13.7649074	14.1219545	13.52406681	16.3921221	13.31446723	13.8124302	13.65562742	11.13444716	chrX	36608183	36645414
Akap2	0	5.087832093	8.760554164	5.48273505	4.247062495	2.919477423	5.936958274	6.758818441	5.821491786	8.310401014	chr4	57845248	57896984
Akap3	0.031060287	0.032560436	0.028744097	0	0.026979467	0	0.026841424	0	0	0	chr6	126853098	126874308
Akap4	0	0	0	0	0	0	0	0	0	0	chrX	7067515	7078606
Akap5	35.52226007	35.83733289	36.65053276	40.43807819	40.33142881	39.83874431	42.01449573	39.05331083	36.43567416	44.27218229	chr12	76324891	76334151
Akap6	50.33943101	46.53126406	51.51236615	46.2263637	51.88612118	37.25046269	50.16644985	46.51223786	46.85724123	50.97178179	chr12	52699383	53151015
Akap7	10.21695802	8.773248458	9.866322449	11.95282338	11.09295257	11.50148454	11.0767041	9.993396038	12.68574041	10.9413092	chr10	25169090	25299163
Akap8	39.61713088	35.36200197	40.89920957	41.51343707	42.32696161	48.30682856	42.53900371	42.31555512	45.92945819	45.63509105	chr17	32303672	32321238
Akap8l	29.50808027	25.79465378	33.50957883	32.74752322	31.03014024	29.35369641	28.08877922	31.3962399	33.35488544	29.55656471	chr17	32321424	32350577
Akap9	160.4909746	160.0601283	170.8617841	163.3970258	170.1751387	148.8932487	171.7915911	163.1367668	164.0543202	162.0293589	chr5	3928186	4080204
Akip1	1.031039279	0.979099371	0.542684997	0.705590244	0.835223563	1.1395541	1.048920361	0.97459578	0.830255085	0.719675995	chr7	109703678	109712183
Akirin1	8.679995794	9.49885583	8.994743318	9.437909162	9.226492531	8.303829565	9.010112462	10.06343618	8.414535664	8.531277602	chr4	123735195	123750299
Akirin2	16.76336825	17.55350975	18.65805985	19.19023165	18.10941624	15.25735805	16.95929022	18.0954785	17.19981594	18.18560754	chr4	34550615	34566908
Akna	4.396642412	3.636837601	3.298475678	3.535194714	3.658099765	4.222651487	4.040298514	3.897608873	3.565537205	3.594101381	chr4	63367123	63403445
Aknad1	0	0	0	0	0	0	0	0	0	0	chr3	108739658	108782309
Akp3	0	0	0	0	0	0	0	0	0	0	chr1	87124954	87128728
Akr1a1	42.06831932	47.248015	38.76812896	36.96644943	36.62568861	45.21100112	37.87680338	38.90370004	42.49577961	41.97107836	chr4	116636510	116651674
Akr1b10	0.502906898	0.580917968	0.347532931	0.645716806	0.485939612	0.680983022	0.659526171	0.722559126	0.8071106	0.592935931	chr6	34384247	34396949
Akr1b3	9.576652343	10.24966472	7.355877796	7.551081277	7.73479425	8.321873099	9.977018742	9.644146157	8.683152318	9.14336934	chr6	34303930	34317489
Akr1b7	0	0	0.011097772	0	0	0	0	0	0	0	chr6	34412362	34423137
Akr1b8	0.186880994	0.182302852	0.084448413	0.083807545	0.145932047	0.22146413	0.079211275	0.164227261	0.078887539	0.069224156	chr6	34354146	34368461
Akr1c12	0	0	0	0	0	0	0	0	0	0	chr13	4268172	4279399
Akr1c13	0.186064233	0.207256977	0.141110233	0	0	0.36349014	0.062541581	0.156645349	0.203825674	0.161702279	chr13	4191187	4205603
Akr1c14	0.684716822	0.280484689	0.459482997	0.206303955	0.47557138	0.937171332	0.330496267	0.261146532	0.89305513	0.115715053	chr13	4059591	4090422
Akr1c18	0	0	0	0	0	0	0	0	0	0	chr13	4132615	4150646
Akr1c19	0.451877797	0.57682612	0.43678041	0.421413963	0.326053828	0.320930878	0.577940797	0.354988584	0.100659656	0.306145793	chr13	4233740	4248359
Akr1c20	0	0	0	0	0	0	0	0	0	0	chr13	4486856	4523344
Akr1c21	0.049459986	0	0.030050578	0	0	0	0	0	0	0	chr13	4574075	4586543
Akr1c6	0	0	0	0	0	0	0	0	0	0	chr13	4434343	4457530
Akr1cl	0	0	0	0	0	0	0	0	0	0	chr1	65013078	65032759
Akr1d1	0	0	0	0	0	0.011644862	0	0	0	0	chr6	37530173	37568815
Akr1e1	17.68082157	18.3820976	19.8035169	15.64960456	16.30361318	10.27058104	9.211054194	8.219410124	10.99829712	7.991814936	chr13	4592490	4609164
Akr7a5	6.95544729	6.794238234	5.955322667	6.135759618	7.598284039	5.921708874	6.822899424	5.154258255	6.658914207	5.589246688	chr4	139310744	139318786
Akt1	204.8786497	232.211203	196.7602093	186.7335742	179.8133442	231.9492829	196.8684858	203.5308074	211.4402692	209.9847771	chr12	112653821	112674884
Akt1s1	38.96405306	36.22826899	33.73252281	31.33770666	30.98264881	30.11106575	36.03850128	33.21351052	35.63376277	34.67660378	chr7	44849224	44855421
Akt2	87.40769901	93.10230201	87.49596296	90.89087623	84.33298883	99.55805911	88.13673884	86.64131387	88.3385624	89.2964591	chr7	27591552	27640826
Akt3	379.4667849	413.762617	485.1931483	480.2983527	443.3225976	415.5564393	416.0105284	420.2378786	419.8968069	479.5357247	chr1	177020076	177248767
Aktip	51.20821849	56.81816906	52.16924963	54.77356738	52.25038272	56.38906372	48.51213147	52.3485237	51.6946753	48.87302997	chr8	91111781	91135494
Alad	14.69451824	13.00847419	17.77200295	16.81789749	16.01790561	13.4041347	14.88978755	14.91935515	19.09772292	17.74935132	chr4	62505984	62520063
Alas1	23.28002341	20.7317159	20.74074355	21.36666349	19.02336328	23.58917888	20.04155233	20.59983391	19.93069188	18.47581628	chr9	106233455	106247954
Alas2	13.07318644	10.13601079	9.995243309	12.62845047	17.30324975	7.930761237	10.72672467	7.542757093	9.551281011	7.805014475	chrX	150547417	150570622
Alb	5.835329926	0	0	0.342549366	0	0	0	0	0.353544467	0	chr5	90460870	90476602
Albfm1	0	0	0	0	0	0	0	0	0.049565211	0	chr5	90561209	90597906
Alcam	89.8401949	85.58065977	92.95009979	106.2775683	99.76004509	110.5477708	88.12612376	92.69659757	109.6784074	96.32541473	chr16	52248996	52453081
Aldh16a1	12.03914208	12.52874815	10.47690515	10.93802613	10.86064118	11.04177222	13.28187549	10.97326178	13.87109969	10.265495	chr7	45141833	45154536
Aldh18a1	28.23818087	30.21610157	29.13492558	24.92636707	26.9864867	24.51254184	30.37626488	28.23293366	28.07969064	22.53301586	chr19	40550257	40588463
Aldh1a1	0.307376116	0.164627224	0.588079839	0.338484119	0.744207245	0.090973194	0.540265744	0.120546205	0.711386564	0	chr19	20492583	20643463
Aldh1a2	4.593074888	2.847875709	4.154253165	3.640121845	3.607638665	4.164193883	4.510004772	4.914572505	7.116532311	3.460760291	chr9	71215789	71296243
Aldh1a3	2.092595724	2.043931511	1.756787031	1.988342166	1.686863582	1.806200841	1.872136768	1.435747424	2.023557729	2.691148265	chr7	66390893	66427477
Aldh1a7	0.454415528	0.117169583	0.118006744	0.111620195	0.535111961	0.073305475	0.653378261	0.45652945	0.954190355	0.453594818	chr19	20692953	20727556
Aldh1b1	4.033581195	4.299936947	4.411762339	4.755110016	4.576571499	13.0317824	4.415446606	3.799697817	5.35128314	4.841707159	chr4	45799022	45804608
Aldh1l1	2.755914051	4.354870197	3.526881049	3.173520379	2.537113481	3.05391892	2.98979938	2.815342872	3.982173719	3.729601909	chr6	90550793	90599171
Aldh1l2	20.34766711	22.32242277	23.07485793	24.45930555	20.05850272	20.02565107	21.59597015	20.4963404	20.75666788	22.63186622	chr10	83487447	83534140
Aldh2	14.13287196	13.8353414	10.67155258	9.196688145	10.15174348	12.39187747	12.61798956	9.641389108	14.70643543	8.749003375	chr5	121566027	121593824
Aldh3a1	0	0	0.018790592	0	0	0.035491276	0	0	0	0	chr11	61208742	61218416
Aldh3a2	15.15121511	15.36488067	15.24182681	13.63250155	15.88507599	14.63021108	13.7865586	14.02584927	14.54546016	14.88278706	chr11	61223417	61267528
Aldh3b1	0.099509896	0.587048103	0.401130085	0.323913516	0.45600738	0.681003736	0.361435117	0.408390878	0.229704246	0.532066046	chr19	3913491	3929778
Aldh3b2	0.117585979	0	0	0	0.031176837	0	0	0.114510821	0	0.033928954	chr19	3972328	3981665
Aldh3b3	0	0	0	0	0	0	0	0	0	0	chr19	3958808	3970438
Aldh4a1	11.19427317	8.007344063	9.590167059	10.15485843	12.98389044	9.453355585	12.19023727	10.33781159	13.32767489	11.91366761	chr4	139622894	139649691
Aldh5a1	16.30453331	15.86026315	14.14723361	13.82853115	15.97713219	17.34635437	18.41949411	15.86345249	17.9741016	13.34464553	chr13	24907579	24937661
Aldh6a1	8.974290807	7.481215295	7.693872498	8.433610515	9.344154351	8.63852089	7.545347124	8.383551292	9.549937257	9.512935456	chr12	84430721	84451024
Aldh7a1	20.48470495	19.95310369	17.55755499	15.82285016	17.79676945	12.2557947	21.32598137	19.55416869	20.19430023	17.15981544	chr18	56525736	56572939
Aldh8a1	0.073442417	0.012441393	0	0	0.081916339	0	0	0	0	0	chr10	21377300	21396578
Aldh9a1	10.96694732	10.72009125	10.3952713	9.578196969	10.39865577	10.88588914	11.63359898	10.31798679	12.29941587	8.686944796	chr1	167349991	167368530
Aldoa	77.17348552	86.22987178	67.64230315	65.34297999	63.46922059	63.96927587	74.71331246	71.24853885	78.62249023	72.82734777	chr7	126795234	126800447
Aldoart1	0.143049699	0.056553878	0.094195233	0.127456068	0.094149473	0.003960837	0.094690746	0.082782086	0.137988665	0.048202716	chr4	72850583	72852634
Aldoart2	0	0.062091349	0.00452631	0.015089385	0	0	0.003222096	0.00153234	0.00192714	0	chr12	55565205	55566896
Aldob	0.159066482	0.012803008	0.031284585	0.117429144	0.028320967	0.092168447	0.021210613	0	0.121959081	0.036476989	chr4	49535993	49549546
Aldoc	54.21814399	60.16819179	49.87315997	48.73597984	46.36670312	54.62186701	56.37959283	54.0131132	55.99764827	51.46857894	chr11	78323073	78327778
Alg1	2.509114202	2.362080683	2.529733536	2.330945503	2.586265624	2.720702433	2.254133553	2.283678492	2.377733142	2.568908951	chr16	5233621	5244907
Alg10b	76.86767286	74.26331846	76.29259125	81.44247878	85.75599523	80.84829777	81.96485108	78.19298147	74.05832362	76.16004661	chr15	90224311	90230554
Alg11	28.27722105	24.88142391	25.76977934	23.29627076	27.2862132	22.65331843	26.43732102	24.1214786	26.24810452	23.23511426	chr8	22060721	22071627
Alg12	5.585725595	3.319506392	4.471551856	4.369104751	6.215595997	3.524488185	5.790157679	5.040174593	4.722670455	4.797408574	chr15	88805243	88819318
Alg13	1.583124996	1.438528811	1.969675195	1.884860066	1.699003338	2.68086034	1.882341162	1.569634468	2.14061941	2.128121192	chrX	144317966	144374448
Alg14	2.29643388	2.537012454	2.218079963	2.068376478	2.096153407	1.967481665	2.621757089	1.85903082	2.116810885	2.398856908	chr3	121291740	121363094
Alg2	36.98067646	37.85012408	37.7270924	35.64768232	34.9771568	35.11445261	36.28617078	39.17494205	36.4493506	36.43434678	chr4	47469833	47474367
Alg3	2.712396504	2.43527597	2.860589435	2.468321239	2.927947989	2.351487942	3.024035767	2.521650907	2.280462951	2.256221827	chr16	20605458	20610761
Alg5	8.931709352	8.680228032	8.701783461	10.077821	7.991688543	12.5726875	10.32082522	8.443298659	9.632616915	9.484080017	chr3	54735539	54749795
Alg6	2.863135588	2.350969974	2.33093727	2.672673764	3.309710448	3.865246729	3.394303968	2.811880445	3.509648374	3.567935024	chr4	99715630	99763460
Alg8	4.351980824	3.895443459	4.13579274	5.106254702	4.842504472	3.7130036	5.07755615	3.539800814	4.937995176	3.458907317	chr7	97371617	97392158
Alg9	11.00669187	9.744214064	10.26324654	10.97866412	11.43895787	8.321607304	9.953250442	9.318914719	10.06141915	12.69530567	chr9	50775225	50843639
Alk	4.634469044	2.189439649	3.541622203	2.903142754	2.663834504	3.734492342	2.630879778	3.381136676	3.005210766	2.792463563	chr17	71868988	72604307
Alkal1	0	0.076871358	0	0	0	0	0	0	0	0	chr1	6359331	6394731
Alkal2	0.025232536	0	0.111372551	0.008537391	0	0.067288338	0	0.059776967	0	0.088018777	chr12	30884324	30893854
Alkbh1	17.15518659	15.26283361	16.54609494	14.78328673	15.71997461	20.37489614	17.59911464	17.35509857	18.18939186	12.30769435	chr12	87428078	87443839
Alkbh2	0.708488398	0.982027257	0.841834149	0.552055138	0.773603392	0.925449561	0.890922369	0.90802983	0.723287226	0.861185435	chr5	114123926	114128218
Alkbh3	2.423485584	2.42855651	2.208995002	1.773196184	2.729151819	4.648445862	2.377840302	2.414072157	2.618411456	2.417145189	chr2	93980634	94010730
Alkbh4	2.897533137	2.775145571	2.974250096	3.168888674	3.553137305	2.985191405	3.313004511	3.311370089	3.172085173	3.354779303	chr5	136136145	136141614
Alkbh5	82.73419787	82.93690605	83.5443032	84.45244704	84.19568285	93.90125248	82.95357032	84.22604665	83.56041273	77.15065035	chr11	60537683	60558512
Alkbh6	5.353376152	4.577502391	4.640979457	5.786534022	5.282723022	5.316538957	5.111973848	4.917596478	4.929974152	5.785685348	chr7	30308753	30314303
Alkbh7	1.209876227	1.568114765	1.204797682	1.356748047	1.381621735	1.559971139	1.513099635	1.150290504	1.382630618	1.34032214	chr17	56997339	56999336
Alkbh8	32.91791619	32.95358702	38.70978265	37.4845037	37.24791347	35.50127296	35.28193787	37.06537345	33.38653338	37.21133315	chr9	3335231	3385846
Allc	0	0	0	0	0	0	0.047174069	0	0	0	chr12	28553756	28582528
Alms1	22.34576623	20.681545	19.28897258	23.14819897	24.04580994	19.3593415	22.39653266	23.06493484	17.33137757	18.89526505	chr6	85587531	85702751
Alox12	0.47924086	0.20329563	0.06361139	0.193178251	0.414799116	0.111162727	0.133835298	0.2093671	0.256238093	0.348880012	chr11	70241457	70255370
Alox12b	0	0.015125393	0	0	0	0.036999467	0	0	0	0	chr11	69157072	69169791
Alox12e	0	0	0	0	0	0	0	0	0	0	chr11	70315611	70322530
Alox15	0	0	0	0	0	0.096931385	0	0	0	0	chr11	70344147	70352031
Alox5	0.202003876	0.193721723	0.090398343	0.028844029	0	0	0	0.18560465	0.128942715	0.01881165	chr6	116410071	116461178
Alox5ap	0.400595446	0.341144197	0.507181725	0.19295254	0.397537971	0.347934736	0.912411394	0.159836695	0.4292338	0.152354021	chr5	149265004	149288153
Alox8	0	0	0	0	0	0	0	0	0	0	chr11	69183885	69197843
Aloxe3	0	0.349015204	0.230184848	0.136318021	0.12580934	0	0.033150692	0.204336833	0.264182915	0.129708088	chr11	69126377	69149115
Alpi	0	0.017161896	0	0	0	0	0	0	0	0	chr1	87098002	87101606
Alpk1	1.561262346	1.66411251	2.001186286	1.87121035	2.165308193	1.615548909	2.425829099	2.247186897	2.292255122	2.90834776	chr3	127670310	127780527
Alpk2	0	0	0	0	0	0	0	0	0	0	chr18	65265531	65393888
Alpk3	0.335193318	0.222894565	0.012302047	0.095351082	0.589265329	1.206928906	0.636041718	0.409557353	0.627847165	0.739471553	chr7	81057600	81105612
Alpl	3.195636511	3.015135471	2.641323173	2.435379584	1.95228033	2.766339596	2.927730986	2.438783575	2.560972947	2.138044915	chr4	137741731	137796384
Alppl2	0	0	0	0	0	0	0	0	0	0.024092809	chr1	87086691	87089928
Als2	9.514045055	9.450795861	9.762119915	9.182321756	8.942007625	8.284921212	9.663729597	8.967688436	9.415829408	8.964406689	chr1	59162756	59237231
Als2cl	0.310862359	0.360672538	0.47138228	0.56006666	0.475256575	0.854792654	0.244205045	0.478004206	0.717082158	0.286046755	chr9	110880174	110900530
Alx1	0.229813811	0.100150194	0.12686364	0.089504755	0.099228198	0.285252523	0.12822114	0.279597332	0.332690691	0.110578943	chr10	103007847	103028777
Alx3	0.475636537	0.312356561	0.581908449	0.440580328	0.560414385	0.745774465	0.583903532	0.603234346	0.685196656	0.387534401	chr3	107595031	107605875
Alx4	2.838921899	1.824371385	1.910962323	2.791879365	2.370723026	2.797733279	2.29919363	2.649768925	3.920397995	1.692574265	chr2	93642434	93681339
Alyref	33.5516347	32.57393187	27.65926478	30.84823491	30.6255012	30.09854779	31.27788317	30.28377214	29.13802637	29.61175535	chr11	120594516	120598365
Alyref2	8.203533389	8.162622885	5.99386024	8.889670345	5.739507558	6.192926556	8.30278847	7.468596843	7.710666456	6.466389303	chr1	171503478	171504750
Amacr	1.084892423	1.225605591	1.02076918	1.338586175	0.85754974	1.120247731	1.157615521	1.181508028	1.243459082	0.898872472	chr15	10981756	10996624
Ambn	0	0	0	0	0	0	0	0	0	0	chr5	88455991	88468529
Ambp	0.130581238	0	0	0	0	0	0.053925298	0	0	0	chr4	63143275	63154172
Ambra1	19.21435256	17.46912636	17.40964813	16.96620728	18.40060257	17.34134514	18.8878215	17.88191631	18.10952605	17.47538521	chr2	91730138	91918849
Amd1	0.00020701	0.002119198	0.001474725	0.017872742	0.005246021	0.038646278	0.03728302	0.002335939	0.002075407	0.002075407	chr10	40287458	40302188
Amd2	12.39639988	13.26456332	12.28467755	11.50443136	12.55672222	11.40987565	11.14616657	13.22485406	11.35262982	12.40110829	chr10	40287465	40302186
Amdhd1	0.026631	0	0.055486946	0	0	0	0.051039752	0	0.054801655	0	chr10	93523338	93540033
Amdhd2	2.798111495	1.989470109	2.153453568	3.132098047	2.322149521	2.42748275	2.548692854	2.45602649	2.396231906	2.742431599	chr17	24155833	24163733
Amelx	0	0	0	0	0	0	0	0	0	0	chrX	169176114	169187209
Amer1	12.03243472	11.2327939	12.85836784	13.39531588	10.81536396	14.54156602	12.08474051	12.77809691	11.6196489	11.55734329	chrX	95420314	95444840
Amer2	71.34351616	66.07635904	63.18520314	65.21691705	70.41921411	73.73268249	67.66599746	66.69658509	60.6458774	68.1949409	chr14	60377692	60388193
Amer3	18.54741969	20.27568973	19.75262973	17.96561219	18.31608584	14.64921696	17.66498858	16.77692978	18.4179319	19.86611313	chr1	34579693	34590944
Amfr	23.14605764	25.5471314	23.6546834	23.71325147	23.14968686	27.2339818	23.18983383	23.89919865	22.41615667	23.57521726	chr8	93971588	94012640
Amh	0.192559527	0.173880254	0.674096078	0.513847823	0.593732608	0.037558749	0.557761951	0.578246078	0.623167251	0.336511399	chr10	80805240	80807679
Amhr2	0.228308841	0.242473823	0	0.431492485	0.243681441	0.121544846	0.149538737	0.308608164	0.05992902	0.330935419	chr15	102445002	102454639
Amigo1	17.0535981	19.00755776	17.12183842	15.36388625	14.73875574	14.80641864	15.62998038	14.71960027	15.43497488	16.56645652	chr3	108186289	108192286
Amigo2	3.599351154	3.732582337	2.312579041	3.111443725	4.567974551	2.194731119	3.373618792	3.742317688	3.475302913	2.720485857	chr15	97244074	97247287
Amigo3	4.318449541	1.812526762	2.95985129	3.308272396	3.805423878	5.842316701	4.741055197	3.758036167	4.21885105	5.306777359	chr9	108053159	108055701
Ammecr1	5.597273278	4.776017038	4.763774418	4.786363059	4.855860167	4.939124573	5.411761009	5.525060724	4.557342022	4.375811994	chrX	142851146	142966726
Ammecr1l	47.71065597	45.91974339	47.68621378	44.71387185	45.05725503	40.30298171	45.81554954	48.72816304	44.45434623	42.14997437	chr18	31759824	31784083
Amn	0.192689709	0.101037535	0.111059931	0.120224617	0.06178705	0.21689437	0.113563403	0	0.105505818	0.234141101	chr12	111271096	111276426
Amn1	7.147167686	7.808944819	7.992410411	7.367665704	8.70649534	7.927140775	8.737366883	7.712037727	7.749814132	7.843760706	chr6	149157577	149188712
Amot	50.88674246	41.43909681	44.36653779	50.94181342	52.79623745	55.2177868	49.52158705	52.68341789	49.90075041	43.24981577	chrX	145446424	145487639
Amotl1	174.5637895	146.019287	160.7812893	151.8021162	164.8821201	164.0742877	165.5723159	177.2434399	176.0232411	160.9267199	chr9	14541967	14615000
Amotl2	11.83891873	10.30355519	11.31214497	10.73777852	11.9206655	9.178272183	11.10855681	11.67440268	10.44938694	11.30369814	chr9	102717804	102733417
Ampd1	0.00495785	0	0	0	0	0.029332981	0	0	0	0	chr3	103074014	103099720
Ampd2	11.14276343	10.58136411	10.212101	9.948693612	10.78345579	11.30624339	10.10707619	10.20432832	12.23047308	11.34377617	chr3	108074059	108086666
Ampd3	1.044116843	1.071144103	1.2042016	1.032741476	1.018044612	0.776093956	1.233218936	1.229637871	1.621974555	1.437153653	chr7	110768206	110812408
Amph	28.49213723	30.7600916	34.08080489	32.62075792	30.89655721	25.24965357	26.60837032	25.72070572	31.11694526	36.77103537	chr13	18948351	19150919
Amt	15.58592479	14.12747265	17.30352379	16.64492119	17.82813728	11.53309071	15.15608917	17.34160251	15.72647138	15.1399106	chr9	108296905	108302302
Amtn	0	0	0	0	0	0	0	0	0	0	chr5	88376108	88385916
Amy1	3.250250477	3.295690092	3.217063243	3.885498693	3.478403544	6.113056516	2.641009971	3.683514401	4.453174937	5.27238421	chr3	113555952	113577750
Amy2a2	0	0	0	0	0	0	0	0	0	0	chr3	113279837	113356658
Amy2a3	0	0	0	0	0	0	0	0	0	0	chr3	113279837	113356658
Amy2a4	0	0	0	0	0	0	0	0	0	0	chr3	113279837	113356658
Amy2a5	0	0.090905701	0.069358315	0	0	0	0	0	0	0	chr3	113249178	113356520
Amy2b	0	0	0	0	0	0	0	0	0	0	chr3	113147656	113156727
Amz1	0.437416094	0.448441633	0.379408257	0.383508038	0.533411749	0.745842421	0.386547092	0.492086784	0.561191186	0.466531754	chr5	140724127	140753312
Amz2	15.88440093	17.48113118	16.78769914	16.14299099	16.07684232	15.22608434	15.64250576	15.16485966	15.96681292	17.04343812	chr11	109425946	109438148
Anapc1	58.90199569	57.34572802	61.00059249	58.34490343	56.46804465	55.08568671	60.97129943	58.73511449	59.01040632	54.47945032	chr2	128610083	128687395
Anapc10	6.270502714	8.021996049	6.428963488	7.403718894	6.823758919	6.093120911	6.106162366	6.130342349	6.216622809	6.722642165	chr8	79711763	79777321
Anapc11	10.78754218	10.93976966	10.03916536	11.32507286	9.93455046	8.562772098	10.04677683	9.891523822	9.740238593	9.442688875	chr11	120598421	120608198
Anapc13	6.762054703	7.899968442	6.363220418	5.58599698	6.145453751	5.539899605	5.947092962	6.013508522	5.456372308	6.585395009	chr9	102626296	102634244
Anapc15	7.516158457	6.829426425	6.01269335	6.661206141	6.204835458	7.315630879	6.668048046	6.237545401	6.173595473	6.637672982	chr7	101881325	101899545
Anapc16	18.59451829	20.311241	18.9926206	19.58961109	19.45402124	22.8076662	19.03457103	17.21894936	17.35487055	16.36681025	chr10	59987409	60003135
Anapc2	122.9840197	118.8468389	118.9247318	116.2088237	116.3545991	111.0979519	120.6510167	116.2177537	128.5457352	117.1494163	chr2	25272466	25285916
Anapc4	55.79122452	53.23730275	53.57768801	57.62422691	55.68620753	59.25185774	54.75178373	54.32440146	56.3780908	54.44400899	chr5	52834135	52866734
Anapc5	28.15265252	28.20650825	27.96965731	26.69580983	27.7288388	23.84192327	26.84659161	28.19884882	29.39211942	27.78786173	chr5	122787461	122821342
Anapc7	5.146250381	5.279465709	4.881085773	4.609102919	4.562858157	5.502824604	4.672818269	5.172233683	5.543704293	5.292131861	chr5	122422444	122444911
Ancv1r	0.00385989	0.007448432	0.005687101	0.020612335	0.011718392	0	0.000579858	0.0061835	0.010042085	0.01170908	chr18	52825310	52826281
Ang	0.011518556	0.090139277	0.064422342	0.020232756	0.033264457	0.012837966	0.06221718	0.021860435	0.044346633	0	chr14	51091077	51102009
Ang2	0	0	0	0	0	0	0	0	0	0	chr14	51195486	51195923
Ang3	0	0	0	0	0	0	0	0	0	0	chr14	43957069	43963080
Ang4	0	0	0	0	0	0	0	0	0	0	chr14	51763892	51773590
Ang5	0	0	0	0	0	0	0	0	0	0	chr14	43957069	43963080
Ang6	0	0	0	0	0	0	0	0	0	0	chr14	44001664	44006418
Angel1	3.364981516	3.114622461	3.798162146	4.067145508	3.76784794	3.115252561	4.675528126	3.861371545	3.407849256	3.901048026	chr12	86700502	86726460
Angel2	178.2199665	183.8141671	179.7270047	175.4259743	170.6251882	207.7990724	174.6809868	174.3371043	177.9855099	188.2086653	chr1	190925108	190946963
Angpt1	9.051373406	11.4696336	8.290696027	12.00967901	11.00567147	10.07757516	10.53721004	11.35465056	10.07892996	11.18014161	chr15	42424667	42676977
Angpt2	1.472325783	1.470824669	1.516264269	2.069481157	1.395540589	1.427251167	1.717857224	1.261078528	2.180859369	0.80198265	chr8	18690263	18741562
Angpt4	0.024163466	0.030940334	0	0	0	0	0	0	0.017049499	0	chr2	151911207	151945337
Angptl1	0.326911489	0.241470701	0.412440147	0.479895518	0.317950398	0.264385046	0.38071335	0.422602675	0.300432252	0.328219684	chr1	156839023	156861079
Angptl2	5.093246903	4.130005882	4.207923108	4.142146574	4.128546454	4.936365905	4.234558288	4.302376772	5.235879147	3.621780752	chr2	33215961	33247714
Angptl3	0.070644461	0.03851712	0.057204338	0.199744185	0.161611471	0.0885617	0.013874261	0.063822301	0.026398132	0.088349312	chr4	99030954	99038192
Angptl4	3.272901568	5.0801838	5.905940922	5.025707489	3.195495281	4.141734621	4.727122481	4.475364587	8.425879034	4.404264435	chr17	33774900	33781575
Angptl6	2.51948992	2.547878667	1.963930133	2.296543253	2.258406187	0.722385227	1.497893707	1.47676192	2.222350773	1.64861056	chr9	20873809	20879710
Angptl7	2.594664502	3.091352283	2.43629537	2.526161849	2.674484616	4.513694461	2.390521795	2.406316338	3.211141301	1.95338721	chr4	148495280	148500462
Angptl8	0.291359799	0.087408436	0.091057073	0.405055796	0.051433372	0.899685631	0.079877848	0.152608587	0.562561499	0.071407798	chr9	21835510	21837347
Ank	28.34020579	38.86601792	36.98711662	36.33480326	36.94267466	39.24368653	34.04332365	35.64992428	40.01856109	32.77557847	chr15	27466677	27594907
Ank1	27.96069587	28.89611754	27.88839442	32.77540406	25.39833347	42.46785486	23.55641563	25.36027722	29.63404636	46.39235724	chr8	22974836	23150497
Ank2	606.8137829	532.9582474	639.0372374	554.0453994	604.0852992	542.4103977	562.1382227	580.5419997	594.4526477	617.0780585	chr3	126921607	127499115
Ank3	75.67399515	66.06934104	81.20515441	74.80033352	73.75581778	69.11580653	71.85770862	73.26806315	81.45377319	81.43856368	chr10	69533708	70027436
Ankar	0	0	0	0	0	0	0	0	0	0	chr1	72642980	72700579
Ankdd1a	0.022518535	0.088995548	0.039376426	0.038303718	0.057822789	0.060188826	0	0.015462587	0.015334627	0	chr9	65488471	65520219
Ankdd1b	1.552223608	1.278912101	1.561007427	1.594918201	1.709770846	1.695966105	1.445950854	1.345240968	1.372572956	1.439101096	chr13	96416134	96471219
Ankef1	0.308895117	0.328746928	0.468652991	0.255809428	0.53314197	0.246050653	0.602392123	0.525323536	0.443628877	0.349165934	chr2	136532321	136555854
Ankfn1	2.905149705	2.434986353	2.268408913	2.948627592	2.139655785	1.637022204	2.860706578	1.774284252	2.08512755	2.159841345	chr11	89390223	89696936
Ankfy1	44.58403916	42.32224888	46.21623351	42.70764994	43.39015503	43.77143179	44.18713297	44.3930847	42.38119521	44.27045189	chr11	72690002	72772146
Ankhd1	108.2314345	104.7769161	116.7069551	116.5458342	116.7596049	117.4712717	119.1695383	114.9649706	118.3915733	110.271505	chr18	36560603	36658908
Ankib1	49.07573694	47.83410795	53.22837579	39.52524119	45.85821952	50.07893689	46.62937524	47.71987847	46.94102472	51.66780501	chr5	3689999	3803124
Ankk1	0.065973587	0	0	0.020845696	0.148782761	0.018489435	0	0.121101848	0	0	chr9	49415222	49427021
Ankle1	8.756803117	5.779499011	6.052108138	8.752568491	9.036339474	4.53672618	7.626981893	4.789639589	9.662796524	7.356900588	chr8	71406012	71410542
Ankle2	86.27371891	80.61385917	83.81509742	80.91300117	87.70304953	92.22589558	88.6595036	90.05220706	89.53322077	86.06550952	chr5	110231004	110256651
Ankmy1	0	0.059969293	0.078562299	0.039127485	0.019785187	0.097244441	0.029310563	0	0.047906355	0.077275412	chr1	92870129	92902906
Ankmy2	5.064241016	5.215529785	5.287798679	5.712818271	5.221162087	4.660670601	4.652766733	4.751115153	4.667036416	5.046327272	chr12	36157124	36197291
Ankra2	2.425451735	2.891637415	2.640779023	2.741597657	2.377928743	3.015768711	2.509055398	2.515885206	2.796716538	2.803250926	chr13	98263076	98274754
Ankrd1	0	0	0	0	0	0	0	0	0	0	chr19	36111965	36119844
Ankrd10	37.19669359	31.61773887	37.1624516	36.54529114	33.27779905	35.5337039	37.1531505	37.06712219	35.05091032	36.75866071	chr8	11611581	11635757
Ankrd11	164.2826069	144.6316991	154.6655251	149.1568684	150.495787	173.3612821	163.4135459	160.285378	158.4694196	147.3077275	chr8	122883822	123042284
Ankrd12	50.43599684	53.32699111	63.3603758	64.02819409	62.54157954	49.74748478	52.74189364	56.6800964	54.11390524	61.22052297	chr17	65967501	66077046
Ankrd13a	21.39713651	23.80094254	21.1239924	19.63659113	22.99206755	21.22182111	21.54862262	22.97598191	23.04601038	20.96794058	chr5	114775140	114805820
Ankrd13b	22.49714714	22.3635785	25.75940001	23.87801615	24.49659746	30.49809481	23.5666757	25.23283694	26.39037557	27.61643016	chr11	77470485	77490042
Ankrd13c	6.17912298	6.578105186	6.751854205	6.366909201	6.634078548	5.480741009	5.981955692	5.289980547	6.073121081	6.362318785	chr3	157947000	158008034
Ankrd13d	1.802163535	1.505178404	1.952578474	2.010301717	2.105919698	1.937896328	2.137639325	1.749962776	2.241595786	1.773633949	chr19	4270180	4283137
Ankrd16	3.176137062	2.182859849	2.29450708	2.636714171	2.934363348	3.892843072	2.733160923	2.860839657	3.334963716	3.196769654	chr2	11777753	11790323
Ankrd17	80.77356047	88.36309885	82.01150832	88.72656246	85.57482837	83.36926978	88.97277036	88.45759931	83.28469182	89.39006273	chr5	90227166	90366185
Ankrd2	0	0	0.053706349	0	0	0	0.043141429	0	0	0	chr19	42036027	42045110
Ankrd22	0	0	0	0	0	0	0	0	0	0	chr19	34122549	34166041
Ankrd23	2.666812277	1.744633526	1.671665149	2.308770989	2.551963665	1.631736101	2.71163598	2.232467677	1.938151667	2.322267298	chr1	36530193	36536556
Ankrd24	6.03009729	4.769316294	5.973190633	5.859240497	6.449438215	4.575897993	7.164626424	5.422665356	7.671157883	5.860607995	chr10	81628540	81647612
Ankrd26	20.51530696	20.34074047	19.36600008	21.28186414	22.98432209	19.52006877	20.98885482	21.27899304	21.51280755	20.71696051	chr6	118501300	118562271
Ankrd27	30.24692799	30.44730853	31.22301483	32.72627057	29.75432485	25.2904559	30.74385937	33.17985201	29.53235114	34.77848662	chr7	35586247	35639237
Ankrd28	18.94522112	17.32950274	17.71037416	19.16537481	18.76156214	26.40209192	19.32010667	19.64753607	19.22341221	19.02095349	chr14	31700015	31830415
Ankrd29	0.374421021	0.244876213	0.328857494	0.512923483	0.416145107	0.148951824	0.320794982	0.309172119	0.23786583	0.270987778	chr18	12252357	12305720
Ankrd31	0	0.021109078	0	0	0	0	0	0	0	0	chr13	96748293	96909794
Ankrd33	0	0	0	0	0	0	0	0	0	0	chr15	101115744	101120024
Ankrd33b	0.240168968	0.201717145	0.254692339	0.285040774	0.339140308	0.406471713	0.18374321	0.437690335	0.188545358	0.261935857	chr15	31291479	31367759
Ankrd34a	1.638996856	1.534281527	2.10786735	1.768542457	1.541093065	1.077571284	1.40018991	1.371757088	1.611759094	1.985185401	chr3	96596636	96599778
Ankrd34b	1.061437104	0.83949972	0.262377132	0.380060019	0.363635684	0.230748557	0.226556441	0.37662425	0.537553284	0.271675974	chr13	92425969	92441658
Ankrd34c	0	0	0	0	0	0	0	0	0	0	chr9	89728249	89738475
Ankrd35	0.204752224	0.139630215	0.229321345	0.070679588	0.143304726	0.127941492	0.083978339	0.139813781	0.307923427	0.189361374	chr3	96670131	96691034
Ankrd36	0.133145684	0	0.104815993	0	0	0.023228028	0.062667149	0.181005986	0	0	chr11	5569684	5689617
Ankrd37	1.999300625	2.262565628	2.109611302	2.21965346	1.939977815	2.405147147	2.402126942	1.717341273	2.38224925	1.799702682	chr8	45996908	45999850
Ankrd39	2.153046489	2.271137882	2.105741344	2.096535321	2.815429396	2.399473708	2.891806686	3.196906496	2.827018899	2.263711652	chr1	36538171	36547252
Ankrd40	19.2489183	18.34794423	16.40269281	17.31451749	16.51818418	16.84781869	19.63229942	16.84306562	18.64228703	14.29961695	chr11	94328001	94341847
Ankrd42	2.232147242	2.540120976	2.796793643	2.831753698	2.626830693	2.345251099	2.908497536	2.281755126	2.356680685	2.689627481	chr7	92584183	92637142
Ankrd44	8.62695041	7.762675679	10.94781958	10.35603416	9.531443194	11.7790365	9.690408823	8.36496344	8.751270224	11.1636047	chr1	54645340	54926387
Ankrd45	4.62384069	5.242320071	5.222925903	5.491037949	5.123486766	3.503243476	4.968222555	4.917108624	5.573227049	5.078919918	chr1	161142697	161170507
Ankrd46	24.0420887	26.20939614	23.13057249	22.4858856	24.67528282	24.32401399	24.95338844	22.94652011	23.64054267	24.7541734	chr15	36477668	36496791
Ankrd49	4.274125823	4.28838686	3.898562595	4.198622702	1.22779585	4.649214995	4.091710652	3.911240593	3.941794758	3.805815669	chr9	14779620	14784573
Ankrd50	94.08055882	85.04889005	95.20740898	91.83893303	88.65393404	97.94847253	95.89800741	85.83685788	96.2537997	94.39275317	chr3	38449259	38484850
Ankrd52	20.14448524	17.12639169	20.85106263	19.07228783	19.08743608	23.92562442	18.50724803	20.61691277	21.73778828	20.46063843	chr10	128377124	128394006
Ankrd53	1.122255146	0.927766897	1.347560032	0.923020037	1.117375963	1.597752515	1.062362231	1.20038992	1.182115148	1.537816611	chr6	83762646	83768326
Ankrd54	4.665185082	4.406428141	4.612064851	4.754170346	4.584871029	3.829843055	4.721798679	4.60870447	4.775533788	4.661039182	chr15	79053094	79062859
Ankrd55	1.264802053	0.633455225	0.768311569	0.941070474	0.896349085	0.915211661	0.803588682	0.880362363	0.768392252	1.242089858	chr13	112288451	112384002
Ankrd6	19.47747227	22.0059501	18.95151259	21.89510418	23.19888903	24.35516457	23.02417028	23.39721656	21.84557883	21.65126528	chr4	32804035	32950826
Ankrd60	0	0	0	0	0	0.009915112	0	0	0	0	chr2	173568658	173578273
Ankrd61	3.806213978	3.575631051	3.30783432	4.08859342	4.333774607	5.040170238	3.911822506	4.085162994	5.516523258	5.290041293	chr5	143890741	143895067
Ankrd63	0.416671224	0.76897181	0.766214477	0.686749837	0.761420918	0.617632331	0.645423555	0.576957122	1.359308355	1.187575502	chr2	118699103	118703963
Ankrd65	0	0	0	0	0	0	0	0	0	0.04027669	chr4	155791172	155793328
Ankrd66	0.073390524	0.204966778	0	0	0.161248895	0.214727553	0	0.048487633	0.079543004	0.027148402	chr17	43534174	43543639
Ankrd7	0	0	0.022544815	0	0.018059168	0	0	0	0	0	chr6	18866318	18879584
Ankrd9	0.388153346	0.358391117	0.314363472	0.284061958	0.278256027	0.455042388	0.394857165	0.330911123	0.579364997	0.47255933	chr12	110976420	110979040
Anks1	21.49403069	21.702607	20.96104762	21.02015328	20.03900242	21.54402936	22.23780379	23.85065871	22.47835868	17.00845863	chr17	27909306	28062779
Anks1b	17.47488935	24.05597432	24.04209433	26.33801929	24.81906813	19.27826252	24.5696542	23.80902012	23.98866641	25.91588907	chr10	89873509	90973300
Anks3	3.605306063	3.60648239	4.132901479	4.093753897	4.205820315	3.281644558	4.22825996	4.276020885	4.204829277	4.413600011	chr16	4941415	4964237
Anks4b	0.052942952	0	0	0	0.018307132	0	0	0	0.011341608	0.024493185	chr7	120173858	120183716
Anks6	4.108692339	4.786159346	5.415280877	5.343903024	5.515696893	4.018890547	4.68963983	5.478371355	5.960771427	5.544457078	chr4	47015669	47057306
Ankub1	0	0	0	0	0	0	0	0.020959075	0	0	chr3	57667422	57692537
Ankzf1	7.62610891	6.926517431	8.629212067	9.919324613	8.043849331	9.221103816	8.610722147	8.446663523	8.501596403	9.059433407	chr1	75192160	75199385
Anln	8.010937001	7.242292224	6.937841043	7.132033833	8.495912804	7.988172076	8.054656097	7.850979628	7.26657208	5.742366215	chr9	22331214	22389206
Ano1	19.43050435	16.12568408	15.89653738	13.38439916	16.0153587	16.59116516	16.38591516	12.78650466	14.74024483	12.51939859	chr7	144588549	144738592
Ano10	9.812776578	12.02702113	9.799941916	10.18296143	11.37093165	12.90582729	11.20522403	10.67492608	12.27982035	11.53708999	chr9	122175874	122294423
Ano2	0.036970027	0	0	0	0	0	0	0	0	0	chr6	125690419	126040128
Ano3	1.896377441	1.998926627	1.948803209	1.880159585	1.68371112	2.161983098	1.859780198	1.180313009	1.898272192	1.978154544	chr2	110655201	110950244
Ano4	5.130142861	6.036985072	7.430767721	7.392260167	7.151817835	8.25297078	5.189176442	5.692190038	7.711855867	8.064438698	chr10	88948994	89257790
Ano5	2.225005661	2.059053055	1.475213437	1.673220838	2.272172026	0.817822741	2.557953853	1.893228327	2.158602713	1.606009961	chr7	51511029	51598707
Ano6	35.56170329	34.21840119	31.14522186	31.52255316	33.67468005	32.80638695	33.1888093	34.46343755	25.994596	31.78531244	chr15	95790843	95975472
Ano7	0	0	0	0	0	0	0	0	0.023892989	0	chr1	93373896	93404304
Ano8	12.92155276	11.57258941	13.33419614	12.98403241	13.35655298	12.53732283	13.29939967	12.81502475	13.91532141	13.76820805	chr8	71476019	71486067
Ano9	0.193816074	0	0	0.036644989	0	0	0	0	0	0	chr7	141101219	141117806
Anp32a	305.8955408	335.9983841	309.6963246	331.6568555	321.5811765	268.8207221	320.3032201	315.4673343	298.4556881	321.4211601	chr9	62341343	62378805
Anp32b	141.3922203	139.7427801	119.6611864	117.7520801	125.2690315	138.0153851	147.9750432	142.2253383	128.4763452	123.8702238	chr4	46450926	46472656
Anp32e	327.2281218	324.7807764	278.2947957	281.0009671	309.7181323	379.0510208	324.8629504	327.4695656	304.8110425	286.5368324	chr3	95929257	95947387
Anpep	1.258960184	1.252589928	1.897290091	1.290298326	1.424933984	1.518032802	1.620249954	2.273004436	2.829864231	1.34782558	chr7	79821803	79848210
Antxr1	5.034761102	4.180084041	4.568100365	4.726628235	4.078258996	5.180581962	4.156941279	4.646537947	4.577551483	4.11886977	chr6	87133853	87335775
Antxr2	2.053362627	1.730293243	1.57663798	1.66180839	1.97580091	1.701941685	2.26080864	1.581411187	2.340617253	1.949843395	chr5	97884688	98031017
Antxrl	0	0	0	0	0	0	0	0	0	0	chr14	34053470	34075999
Anxa1	0.442875007	0.297643347	0.371703999	0.291727602	0.427881628	0.605195586	0.437810786	0.538134254	0.75282239	0.542486452	chr19	20373434	20390671
Anxa10	0	0	0	0	0	0	0	0	0	0	chr8	62057042	62123193
Anxa11	0.341579391	0.350322292	0.350334958	0.277624255	0.284867403	0.458582625	0.438036288	0.462007014	0.410637143	0.302475834	chr14	25842155	25886804
Anxa13	0.007933507	0	0	0	0	0	0	0.017865821	0	0	chr15	58341464	58389274
Anxa2	6.869603992	6.027444723	4.80353263	4.282757278	5.356863433	6.248386858	5.73032414	6.337139655	7.748984923	5.549289114	chr9	69453683	69491785
Anxa3	1.356882566	1.611276838	1.11318887	1.444680214	1.646090564	1.652124911	1.386600118	1.498183092	2.258994845	0.883878902	chr5	96793385	96845968
Anxa4	0.841779308	0.970441706	0.89441847	1.14878681	1.145903665	0.64885698	0.941005348	0.88085811	1.319207149	1.047651279	chr6	86736840	86793584
Anxa5	11.55695443	11.34660999	9.131537323	10.54840622	9.200221069	10.04972986	9.581592703	10.84756753	14.86078462	9.490955009	chr3	36448924	36475887
Anxa6	22.69383069	16.80445878	20.33399107	17.84083164	19.18623184	23.25440835	22.46802056	20.94568746	25.90390387	18.93035986	chr11	54978953	55033471
Anxa7	6.844255804	6.101252691	7.676218285	7.348269382	7.651411076	5.600123596	7.12851236	5.952082584	8.099888764	7.316979775	chr14	20455261	20480133
Anxa8	0	0.012699965	0	0	0	0	0	0	0	0.053721532	chr14	34085979	34100568
Anxa9	0.123179101	0.12045768	0.100895923	0.417003743	0.185771787	0.400953084	0.365305626	0.230855874	0.072399969	0.289909833	chr3	95296094	95307176
Aoah	0	0	0.018147143	0	0.022474449	0.047240544	0.013226242	0.013031893	0.013149058	0	chr13	20794113	21024254
Aoc1	0	0	0	0	0	0	0	0	0	0	chr6	48895255	48909187
Aoc2	7.559719367	6.565213589	8.675202834	6.770220684	7.686824697	7.250736731	8.728782432	8.217299083	7.618303384	8.860142173	chr11	101325063	101329694
Aoc3	0.2257023	0.266047811	0.065369623	0.364209388	0.283559332	0.191284298	0.432941399	0.341088634	0.462203948	0.368271355	chr11	101330606	101339430
Aopep	7.997154831	6.37016834	6.835390234	7.603704498	6.185945034	8.899886268	7.801008756	6.474891865	8.54265264	8.344396926	chr13	62964893	63326096
Aox1	0.249594695	0.333844362	0.150168121	0.258129989	0.249419049	0.759599116	0.218721263	0.248634131	0.381431602	0.20342543	chr1	58029969	58106410
Aox2	0.174312426	0	0	0	0	0.244405435	0	0.521830081	0	0.061007806	chr1	58278326	58379264
Aox3	0.052703959	0.053417933	0.160901135	0.065695109	0.226447103	0.060126114	0.213297293	0.050263755	0.158375255	0	chr1	58113136	58200452
Aox4	0.384603036	0.850710134	1.048733966	1.570463952	0.201535677	0.861787389	0.244490394	0.612091494	0.361038184	1.556967634	chr1	58210397	58268596
Ap1ar	38.74848137	39.6776016	41.07859965	36.20189878	37.83172894	39.32527729	37.7140439	38.94501935	42.16692092	41.11059529	chr3	127807007	127837523
Ap1b1	45.62243973	43.802835	41.77629679	40.60424163	38.97244598	40.34740481	42.13165393	39.62960936	43.9805339	46.46046175	chr11	4947521	5042794
Ap1g1	85.03036551	87.70090151	90.34790017	86.38708889	86.20740742	86.29962259	84.23304636	87.43798211	89.28574936	87.82178218	chr8	109778583	109864209
Ap1g2	3.944224651	2.941778427	4.235246759	4.320295961	4.264332045	3.804431771	3.712017398	4.184723729	4.483285675	4.576315373	chr14	55098835	55106593
Ap1m1	60.53553048	57.70165374	56.0843806	54.44539639	49.78241983	59.23496762	56.86408294	53.92410089	64.62291943	56.36017983	chr8	72240018	72257386
Ap1m2	0.027374599	0.101204975	0.175204817	0	0.058781674	0.219562938	0	0.244444381	0	0.530353332	chr9	21295457	21312333
Ap1s1	30.34827273	34.77660419	26.22569419	24.81891612	24.39919083	27.11479549	28.10896619	28.17237708	27.2553282	28.57164198	chr5	137034998	137046108
Ap1s2	18.427413	18.2626877	21.24739945	22.53553366	20.83721941	20.28205045	19.94592991	18.78467545	19.36805248	18.97367891	chrX	163909017	163933666
Ap1s3	0.233312238	0.256698032	0.151568036	0.10635414	0.297103847	0.59973506	0.266121329	0.654946318	0.17548365	0.039748929	chr1	79606876	79671972
Ap2a1	19.21438247	16.12160391	18.8422399	19.45045397	17.81022528	17.87985583	18.13347958	18.59659086	19.54669407	18.65721354	chr7	44900373	44929490
Ap2a2	24.94272948	25.08158776	27.07992068	24.50083988	24.48096229	23.0980525	23.6184644	24.8789377	25.08727322	25.41030434	chr7	141562180	141633011
Ap2b1	72.84738126	78.66363444	77.37882711	75.87754407	73.14110443	59.51661721	74.33478879	70.94479461	72.07308857	73.06782084	chr11	83302697	83405033
Ap2m1	73.29247131	84.29373182	68.07005759	64.676398	63.65879301	56.20947625	68.84156593	66.86793053	68.86278138	71.1517909	chr16	20535480	20544909
Ap2s1	9.217601911	11.06721436	9.282305068	9.194447099	8.759191177	9.110973736	8.79921106	8.669767772	10.12837597	8.659970675	chr7	16738444	16749290
Ap3b1	15.77808361	14.71489144	16.64056361	15.36405676	16.26053778	11.85786644	15.18776537	14.92495584	14.43936054	14.38126216	chr13	94358960	94566316
Ap3b2	41.56036073	42.64966236	43.26509071	44.91280174	44.70824238	28.83619665	40.230808	37.90200483	43.60193947	46.8798829	chr7	81460399	81493925
Ap3d1	38.0498188	35.3246296	37.47203449	38.17319978	37.59651055	33.02798807	36.52460549	35.36024022	37.66439569	35.36989342	chr10	80706956	80742275
Ap3m1	10.67642279	11.21026349	11.30493452	11.5029534	11.90616159	11.5548207	12.14403251	11.29707814	11.54244894	11.48570527	chr14	21033742	21052442
Ap3m2	24.95351596	25.33615861	24.60193126	23.76695362	24.05175239	20.58510817	23.54725648	24.47344226	24.58668796	25.50231666	chr8	22787354	22805654
Ap3s1	35.32721906	37.73869041	40.12389889	39.99047266	40.11757054	34.31594916	39.54274962	38.70831579	35.10477476	38.7869593	chr18	46741876	46790826
Ap3s2	81.4516863	81.71789554	78.02355938	79.10614564	75.35957681	95.40160698	80.61576336	77.50085541	80.97471639	78.28760798	chr7	79875325	79920640
Ap4b1	15.79611767	15.52936991	14.77433423	15.23028995	18.61676956	17.48587279	17.25762613	18.41621231	14.98790544	14.99359074	chr3	103809517	103822025
Ap4e1	11.12579516	10.67508858	11.89370346	12.50175901	10.68710238	12.6023532	11.66790875	10.93920609	11.90553239	11.98813266	chr2	127008711	127069814
Ap4m1	17.90372669	16.12723888	16.81197539	16.87324065	16.9396557	15.38806711	17.79365866	16.58005465	14.47999285	16.97369944	chr5	138172021	138178685
Ap4s1	5.867118544	5.329730065	4.853032927	4.982109911	6.334489545	5.962324712	5.269563748	6.090597596	5.100218678	5.337348369	chr12	51690966	51738933
Ap5b1	0.617910648	0.327691919	0.510624635	0.294411898	0.346083651	0.329757029	0.358958947	0.312534916	0.562582978	0.381316514	chr19	5568024	5571261
Ap5m1	5.448325137	5.01234238	5.429228187	5.805872141	6.29985732	4.277648185	5.450032262	6.045933493	4.597498501	5.588520207	chr14	49066549	49090740
Ap5s1	2.826458385	2.787277767	3.250944156	2.519264807	2.229044445	3.58096057	2.314055528	1.634818176	2.686708038	2.657953816	chr2	131210360	131213514
Ap5z1	20.59161965	15.12517819	20.323076	20.2065427	15.77536444	14.61722063	21.28380246	19.34012675	21.91810846	24.35311052	chr5	142463931	142478715
Apaf1	16.54827531	17.56895675	18.17627159	16.77913611	18.70347893	21.83989715	17.16610322	18.96389751	18.04540436	17.94947891	chr10	90989311	91082743
Apba1	22.66981048	21.69188496	25.20381822	27.20749597	23.08469209	14.07501379	23.82850068	20.15792915	22.98988725	26.6780233	chr19	23758876	23949597
Apba2	29.80654704	30.770531	30.68116208	31.10249303	30.67182097	30.16304611	30.21930151	30.30783874	33.84390594	32.60284428	chr7	64501706	64753876
Apba3	1.757517092	1.737171968	1.56055879	1.950245201	1.66737807	2.074412464	1.519468956	1.829830913	2.080285774	1.987671598	chr10	81268172	81273247
Apbb1	40.18312603	46.23085904	36.16569322	37.35205088	39.15308524	37.13944274	38.63108742	36.88372198	39.60027246	40.44836333	chr7	105558465	105581653
Apbb1ip	0.997307162	1.240667149	0.980121076	1.274134619	0.689584779	0.858121345	1.172422345	0.860069058	0.131080922	0.735732723	chr2	22774327	22875653
Apbb2	11.11018987	11.20665699	11.79999146	11.79965748	11.86580681	11.21828895	10.8290372	11.08235135	10.98314771	11.13822948	chr5	66298725	66618817
Apbb3	8.229498188	7.309703111	8.794365675	9.812626725	9.274792393	10.58075708	6.599295736	8.777365478	9.297404139	10.24255807	chr18	36671154	36679366
Apc	100.9641775	99.78868591	111.53659	110.1789544	106.3541202	112.4176586	99.16510866	103.0493521	102.3268697	105.5722686	chr18	34220984	34322190
Apc2	323.8738134	306.4385372	313.6681865	295.1666241	290.0334263	305.7129578	300.456115	300.4175812	323.0161543	332.3204463	chr10	80295956	80318257
Apcdd1	43.66166041	38.94864819	38.70335854	39.54927766	43.8939069	69.91742586	48.49940886	42.2195269	53.77675931	36.48077666	chr18	62922327	62953814
Apcs	0	0	0	0	0	0	0	0	0	0	chr1	172893961	172895054
Apeh	5.63571014	5.954835029	5.813303005	5.364062186	5.534599284	4.657229059	5.717366288	5.905058425	6.132097552	5.688147651	chr9	108085414	108094480
Apela	0.358588679	0.436133151	0.183806074	0.117590725	0.482212711	0.462867395	0.336058323	0.043426171	0.469716146	0.047333479	chr8	65028417	65037336
Apex1	26.74219897	29.4374278	25.44168226	27.33058181	27.26578584	27.85391016	27.20240849	25.71296163	27.59903968	26.77072663	chr14	50924949	50927188
Apex2	2.334504821	2.080751771	1.953197952	2.819455045	2.239194614	1.409590391	2.404724454	1.974236589	1.763896653	2.250639245	chrX	150571507	150588155
Aph1a	10.17446254	10.36279381	10.27098738	10.69354037	10.21129622	12.96902214	11.08682362	10.17591665	10.45449869	10.05792888	chr3	95893921	95898592
Aph1b	14.14311838	15.4422134	16.41487203	16.7575487	15.59089311	15.59859991	14.94844865	14.88963386	14.9077889	16.43736347	chr9	66775487	66795423
Aph1c	1.944977907	2.005467933	2.795642738	2.614367067	2.504716744	2.397923462	3.132360133	2.739097447	1.700645548	2.295995271	chr9	66814994	66834706
Api5	48.14727201	49.12423404	46.11197854	48.95313066	46.93115301	47.94207643	46.84601132	50.45205692	42.15823748	42.52860319	chr2	94411727	94438186
Apip	5.090571598	5.456276466	5.718747096	4.703656622	5.807184385	3.993698017	5.365050487	5.357439561	5.514980647	5.036404957	chr2	103073675	103092649
Aplf	1.900549171	2.275163711	2.068187053	2.279888233	2.185657596	2.389686486	2.170093796	2.282344449	2.16353347	2.330357764	chr6	87628425	87672168
Apln	10.0033279	11.40983103	11.74485116	14.35851051	11.76599966	19.56814918	10.74110209	10.87393512	9.951472843	9.334430096	chrX	48025146	48034853
Aplnr	1.968697906	1.633095525	1.93549233	1.778073122	1.900135004	2.434856711	1.828214499	1.771619559	2.765103698	1.432913926	chr2	85136360	85139923
Aplp1	31.99708607	38.31583506	32.38816058	32.64949148	31.49146799	31.6087921	31.15021288	30.59605885	33.52102727	34.90030493	chr7	30434980	30445582
Aplp2	72.69104607	75.84985298	74.52757682	72.18802575	78.05079624	74.64128631	74.31956995	73.99476985	75.38935332	70.75492164	chr9	31149557	31211848
Apmap	52.2368098	54.72887879	46.3995112	49.76777015	53.01387346	31.68762842	48.4800862	23.24822887	52.48083158	50.65454515	chr2	150583081	150608567
Apoa1	6.905203073	0.047650029	0	0.087091518	0	0	0	0	0	0	chr9	46228630	46230469
Apoa2	0.496054877	0.127532051	0.133254359	0	0.215954569	0	0.424383195	0	0.253016492	0	chr1	171221564	171226379
Apoa4	6.77911206	0	0	0	0	0	0	0	0	0	chr9	46240844	46243458
Apoa5	0	0	0	0	0	0	0	0	0	0	chr9	46268608	46271921
Apob	3.711907593	0.009396687	0.079261832	0	0.056064302	0.050535312	0.081299511	0.084834084	0.023335971	0.11209832	chr12	7977677	8016839
Apobec1	0.472598054	0.605931152	0.717368273	0.406645021	0.37232391	0.924381447	0.67850554	0.649208632	0.457307819	0.480036451	chr6	122577792	122602444
Apobec2	0.096675373	0.08761989	0.08826072	0.068419418	0.091268487	0.181237695	0.12649159	0.08972138	0.122779568	0.054795201	chr17	48419231	48432728
Apobec3	1.449547148	1.541865054	1.179123299	1.350419381	1.236076825	1.339523574	1.868825259	1.250104862	1.474560159	1.380506691	chr15	79892408	79908429
Apobec4	0	0.267814812	0.210806649	0.190996071	0	0.559787377	0.419313448	0.136487747	0.082016708	0.535302526	chr1	152750551	152757544
Apobr	0.267848063	0.158081853	0.223174187	0.119035664	0.12666243	0.241031017	0.147511847	0.209913155	0.47590031	0.308274856	chr7	126585008	126589092
Apoc1	0.256733653	0.048404189	0	0	0	0.098097584	0.102910998	0.022005183	0.07147606	0.05545401	chr7	19689480	19692659
Apoc2	0.054805682	0	0	0	0	0	0	0	0	0	chr7	19671579	19677941
Apoc3	0	0	0	0	0	0	0	0	0.030414886	0	chr9	46233050	46235636
Apoc4	0	0	0	0	0.015809076	0	0	0	0	0	chr7	19678084	19681460
Apod	4.931062864	5.489372128	4.385951102	5.307370991	4.662453855	6.691321606	4.998873521	5.137795286	5.081928965	5.787189069	chr16	31296192	31314808
Apoe	35.96975878	39.03104462	29.12627812	35.3438447	36.69926646	35.79667637	35.81499025	31.75079021	46.80380915	35.72146258	chr7	19696244	19699188
Apof	0.197782569	1.246901569	0.276092583	0.387045236	0.475135611	0.315917597	0.221785972	0.445801986	0.437640083	0.391599792	chr10	128268699	128271250
Apoh	0.561007899	0	0	0	0	0	0	0	0	0	chr11	108395297	108414396
Apol10a	0	0	0	0	0	0	0	0	0	0	chr15	77477047	77491069
Apol10b	0	0	0	0	0	0.005979418	0	0	0.005448542	0	chr15	77584158	77596125
Apol11a	0	0	0	0	0	0	0	0	0	0	chr15	77508269	77517319
Apol11b	0	0	0	0	0	0	0	0	0	0	chr15	77633951	77643286
Apol6	0	0	0	0	0	0.031565863	0	0.026387936	0.028666894	0	chr15	77045075	77057108
Apol7a	0.094960567	0	0	0	0	0	0	0	0	0	chr15	77388217	77399110
Apol7b	0	0.011753783	0	0	0	0	0	0	0.006703276	0	chr15	77422209	77447460
Apol7c	0	0	0	0	0	0	0	0	0	0	chr15	77524867	77533315
Apol7e	0	0	0	0	0	0	0	0	0.029674159	0	chr15	77698889	77719288
Apol8	0.313622735	0.184665523	0	0.212286306	0	0.274208815	0.093021587	0.1548117	1.093753641	0	chr15	77747799	77757010
Apol9a	0	0	0.143222577	0	0	0	0	0	0	0	chr15	77403789	77411080
Apol9b	0	0.040519512	0	0	0	0	0.100710644	0	0	0	chr15	77729072	77736382
Apold1	2.503517851	3.824961352	4.345964018	5.890034144	4.699453695	16.16333242	3.564465195	3.298972638	5.606933052	3.425899445	chr6	134982001	134986836
Apom	0.441408798	0.190171321	0.126416227	0.123153385	0.380606611	0.308592963	0.111332562	0.287218692	0.389508672	0.196627728	chr17	35128997	35131801
Apon	0.397808356	0.116393681	0.410888781	0.242256619	0	0.308920675	0.214537796	0.436447997	0.233674125	0.169513467	chr10	128254131	128255901
Apoo	7.449325292	7.560720532	6.799903731	7.057690226	6.626561601	7.296669988	6.732778688	6.826641733	6.656915573	7.056981377	chrX	94367110	94417092
Apool	6.685788885	6.585648606	5.283164231	6.23833883	6.86056442	5.573791336	6.309573131	7.502408763	4.28200642	5.238499112	chrX	112311352	112372755
Apopt1	9.334073724	8.711784414	7.794213436	8.639460348	8.604028728	10.84265867	8.756354491	8.182697404	8.338669292	9.579088773	chr12	111713269	111755055
App	144.5990424	154.6155185	157.0464118	156.9765845	152.451251	148.3149708	144.6427664	144.4069169	153.7811231	147.8935011	chr16	84954436	85173707
Appbp2	23.97081758	24.02212448	26.26861644	28.28713387	25.38426235	26.3825815	27.29800298	28.25429585	24.26051304	25.48629192	chr11	85191310	85235120
Appl1	67.08320938	71.02619392	75.71427027	84.80618311	79.87188176	76.9913926	71.1033353	77.4196949	75.1854147	77.17261432	chr14	26918988	26970551
Appl2	15.75466827	14.13858266	15.06174693	15.77862235	16.25444681	14.9495103	16.7446564	15.39644678	17.51897585	13.20147626	chr10	83600034	83648664
Aprt	10.47490891	10.6031913	10.4828334	10.60262569	10.06680514	11.71498913	9.960408733	11.48065606	11.4687261	11.37013344	chr8	122574637	122576907
Aptx	27.38921304	28.12617175	26.16102031	25.35484337	28.78056169	27.74750861	27.6542328	25.90161424	30.67181439	34.05395115	chr4	40682078	40703194
Aqp1	3.40492	3.925582441	2.352800451	2.177949497	2.688279631	3.816128862	3.423166195	2.402907897	2.036273272	2.089656862	chr6	55336299	55348555
Aqp11	1.37373365	1.361974322	2.255663971	1.838113675	1.32936891	1.785356378	2.069152715	2.119792962	1.909770613	1.454170585	chr7	97726379	97738247
Aqp12	0	0.04060798	0	0	0	0	0	0.043299671	0	0	chr1	93006334	93012269
Aqp2	0	0	0	0	0	0	0	0	0	0	chr15	99579056	99584545
Aqp3	0.378830394	0	0	0	0	0.218078946	0	0.925131942	0	0.366237866	chr4	41092724	41098183
Aqp4	0.392630721	0.893270797	0.431223967	0.593867664	0.65303558	0.775806283	0.529141695	0.322101639	0.578605991	0.354302714	chr18	15389394	15410982
Aqp5	0.057235713	0.174128962	0.102319261	0	0.165477309	0	0	0.22592449	0.12099768	0.239778942	chr15	99591028	99594829
Aqp6	0	0	0	0.068534795	0	0.094791916	0.103494855	0	0	0	chr15	99601200	99605477
Aqp7	0	0.125364763	0.059933823	0.176511327	0	0	0	0	0.118983636	0	chr4	41033074	41048136
Aqp8	0.021283398	0	0	0	0	0.024774634	0	0	0	0	chr7	123462294	123468003
Aqp9	0.090635127	0.030780516	0.154341565	0.094456149	0.028857353	0.320071382	0	0.251629649	0.164592202	0.221198999	chr9	71110659	71163289
Aqr	11.03552056	11.80477344	11.47498328	10.92584783	11.72952258	11.39337815	12.2328941	11.13742743	10.6825655	11.27417301	chr2	114101161	114175339
Ar	0.042517456	0.068992201	0.084167	0.088540732	0	0.042220179	0	0	0.161602554	0	chrX	98148757	98323218
Araf	142.7302056	128.1839875	131.8687943	153.2240248	150.4884131	131.3646085	146.032056	147.7149365	147.9283206	139.0020387	chrX	20848543	20860521
Arap1	2.157479957	1.735034935	2.462017421	1.452013905	1.561826421	2.609249645	1.544313922	1.632224654	2.435831448	1.523281646	chr7	101348069	101412586
Arap2	3.116523985	2.509044287	3.423559396	2.963810498	2.607708424	2.714497435	3.184633154	2.878846083	2.916669691	3.194254435	chr5	62602446	62766177
Arap3	12.7415053	9.14726789	13.82029561	12.41458724	13.75430516	10.8772101	13.52058635	14.64423468	16.04946812	10.1847333	chr18	37972623	37998969
Arc	3.405229316	3.27794104	2.924796587	3.598933181	1.996883148	3.348675805	3.277046572	3.678703354	3.613429692	2.675632512	chr15	74669081	74672570
Arcn1	107.6327781	110.2845199	105.4631674	108.4560197	106.5547913	101.6117306	109.3017773	109.5886619	102.0560177	96.47846675	chr9	44742144	44767808
Areg	0	0	0	0	0	0	0	0	0	0	chr5	91139599	91148432
Arel1	20.72180709	20.12450897	20.00663812	19.53788586	18.82252837	18.43521468	18.2575014	17.76312057	20.1965068	18.43895069	chr12	84918141	84970849
Arf1	140.4456382	163.6551682	139.9810797	142.6419963	138.5234057	134.4965492	142.0485797	138.758037	142.6623748	147.3762829	chr11	59211412	59228267
Arf2	56.91130088	64.67439331	54.67061916	53.81489387	55.54796574	66.5549489	55.55835628	55.12277808	56.6117277	57.47633187	chr11	103966725	103985350
Arf3	139.4891291	138.6147261	147.5583264	150.3865836	142.372184	137.6796252	137.4661483	139.1928761	148.1099718	149.3819853	chr15	98737624	98763118
Arf4	108.0945906	113.4592626	115.7632462	121.0899351	115.2154851	107.0191693	121.6879661	118.9135983	107.2160412	114.0482747	chr14	26638134	26656842
Arf5	27.74502788	28.55747218	27.00361922	27.96120465	26.16943752	25.94424588	26.7450335	25.58722538	26.87498754	30.09890941	chr6	28423604	28426602
Arf6	14.36817909	16.25048359	14.05124978	14.00088677	15.78824439	11.87109553	15.00118127	13.13642937	14.61069409	15.52757361	chr12	69372150	69375980
Arfgap1	5.255609868	5.11690937	5.005050494	5.271652507	5.134141686	5.51924405	4.58845741	4.963417549	5.211809502	5.507855502	chr2	180967225	180982524
Arfgap2	27.31314036	24.12520361	23.24899321	25.14730032	23.93053896	28.49076581	24.53427807	24.25801372	25.57167565	23.3886394	chr2	91265115	91277371
Arfgap3	3.544136668	3.866412086	4.057808326	4.062599193	3.649085389	4.181309982	4.267988464	3.95008504	4.161863529	3.785333403	chr15	83299740	83350247
Arfgef1	19.10219501	18.20717039	19.80613483	20.7509585	19.21746687	19.231922	19.81437537	19.93147516	18.79284058	18.65118944	chr1	10137507	10232670
Arfgef2	10.28300949	10.79226166	13.5607617	12.06781233	12.83016249	14.99223279	13.44401648	8.743990502	13.5776881	12.36735816	chr2	166805581	166898051
Arfgef3	6.146454329	7.230861581	7.878373162	7.905279958	8.183195089	8.071445134	7.608083146	7.18030592	8.049993289	9.002122673	chr10	18588011	18743758
Arfip1	10.69572094	10.18024294	9.433703118	9.516400675	10.57013088	12.40518609	10.41287851	10.54890575	10.69211422	9.206678245	chr3	84496093	84582625
Arfip2	46.25487658	43.63864115	48.14342651	43.76206403	46.42666959	53.92215844	41.7319396	39.85629538	43.79773343	49.40541674	chr7	105634201	105640416
Arfrp1	10.86880184	10.45439597	10.68501155	9.804691743	9.451955481	10.20732396	10.56417177	10.25967688	11.32102044	10.37512326	chr2	181357690	181365404
Arg1	0.124360426	0.061422242	0.030177248	0.183723648	0.04718045	0.049553846	0.123837883	0.040628829	0.084140144	0.20640898	chr10	24915207	24927470
Arg2	2.832294087	3.741980013	3.771832977	3.218051409	3.077387616	3.190872165	1.891460705	2.632885027	3.162971149	3.518185383	chr12	79130788	79156301
Arglu1	40.28948482	35.56182842	40.46993869	45.48211868	42.47696877	51.80086611	39.67578549	41.53384501	44.72966903	43.58479078	chr8	8666576	8690537
Arhgap1	32.22219969	39.02555368	35.24061874	33.76260007	30.63197112	37.1020176	35.26550404	29.35078704	36.33258474	37.58508658	chr2	91650118	91672320
Arhgap10	8.268820569	7.124092824	7.939129491	6.779651938	6.022490556	4.87813063	6.846978409	9.048961182	6.927053757	7.345459693	chr8	77250366	77517953
Arhgap11a	52.41365054	43.98749348	46.40778787	43.53647849	47.06042548	62.52599023	47.24509303	48.35559408	46.59534918	43.24400124	chr2	113831492	113848661
Arhgap12	32.71391696	35.07043581	34.92904211	38.13311022	35.91638332	40.03682746	35.54710665	35.82267441	36.00490517	34.70739333	chr18	6024450	6136098
Arhgap15	0.131222482	0.201267669	0.18079702	0.120108022	0.094548919	0.284166771	0.214551718	0.100685527	0.2120047	0.107226562	chr2	43748824	44395953
Arhgap17	13.23096355	12.00887519	11.99596047	13.05379504	11.45431059	14.20013338	13.07304362	12.34941545	12.63846676	12.02488892	chr7	123279149	123369915
Arhgap18	4.594076651	4.115308392	4.309420633	4.589369997	4.534329979	4.970001495	4.474925805	4.071547192	4.283223375	3.724319791	chr10	26772512	26918648
Arhgap19	8.18452097	7.578786749	6.921172398	6.640462394	7.496551264	8.730173551	8.228994242	8.495099754	7.135455556	6.443475043	chr19	41766588	41802084
Arhgap20	3.735396624	3.433680439	4.160863096	4.042993616	3.37831594	4.496853132	3.731664081	3.481377655	4.240147476	4.513578301	chr9	51765351	51853059
Arhgap21	89.25979965	93.86252369	93.49460161	92.30661356	93.89633318	94.71947531	93.9877273	94.8397264	94.66574388	88.80900032	chr2	20847919	20967721
Arhgap22	0.312336364	0.148878005	0	0	0.231914113	0.351776494	0.384878201	0.202716145	0.22786767	0.180543955	chr14	33216823	33369936
Arhgap23	27.96815297	26.44554767	28.73622928	28.7610209	27.05389237	26.99288218	25.68293606	29.08175004	28.45974255	30.33122132	chr11	97450160	97502400
Arhgap24	2.256516493	2.081382192	2.441249567	1.41826086	1.690760015	2.051829852	2.296823594	1.099153071	1.970657403	1.79503387	chr5	102481391	102897937
Arhgap25	0.854898356	1.397406235	1.536799263	1.086650415	1.756928517	1.636546009	1.403922682	0.989266496	1.284633841	1.283839093	chr6	87458545	87533259
Arhgap26	8.304824967	8.344319967	7.78435838	8.732016913	9.433210036	6.501887445	6.139064043	8.122068314	9.288874358	7.646370417	chr18	38993145	39376285
Arhgap27	1.630627315	1.292815603	1.273692707	1.405159262	1.082822349	1.464628092	1.582047082	1.24489366	1.596721085	1.207853852	chr11	103331484	103363692
Arhgap28	3.203869971	2.030529221	2.924889218	2.362038193	2.163417443	3.880040468	2.418778736	2.883466838	3.553957986	2.381929118	chr17	67842708	68004108
Arhgap29	9.990379608	7.306852794	10.19510194	10.3982245	11.62075091	12.46099469	10.22641961	9.276327192	15.84813337	7.920144973	chr3	121953229	122016677
Arhgap30	0.513465458	0.491717062	0.60172168	0.54000403	0.529411607	0.563317348	0.830791412	0.392442187	0.926062585	0.663937788	chr1	171388960	171410239
Arhgap31	5.382327136	4.287226792	4.601684993	5.111084194	5.035899888	6.466154658	4.564942709	4.975855226	5.910977285	4.038552779	chr16	38598343	38713035
Arhgap32	44.03040053	42.66858976	47.3983139	45.14836532	44.59367135	43.00615084	43.07246751	45.07607715	44.03558584	44.07740027	chr9	32016625	32264765
Arhgap33	70.95005383	64.96994801	69.79564924	69.29095251	66.42687596	69.99178954	69.94347548	70.34664407	73.53543156	74.58803754	chr7	30522226	30535060
Arhgap35	75.04574007	77.11363485	76.84235317	67.56851271	69.83820852	62.38675779	68.7170915	69.97166375	67.8637716	70.38223167	chr7	16494473	16614993
Arhgap36	0.105212129	0.111486037	0.063619095	0.078239525	0.060517808	0.088209481	0.041901134	0.046123092	0.104577357	0.038982517	chrX	49463945	49500242
Arhgap39	6.605396786	7.387631503	8.45237581	8.100873096	7.532296307	7.142799233	7.908767518	7.923006907	7.037700401	7.743430808	chr15	76723985	76818166
Arhgap4	3.200380836	2.257139778	2.500580826	2.63929764	3.039634154	1.945850342	3.631041582	3.078066748	3.331976349	2.327174186	chrX	73894352	73911298
Arhgap40	0.013873008	0.038402878	0.025580708	0	0.035665636	0.04216305	0.013013434	0.041449715	0.043430829	0.002520302	chr2	158512796	158550628
Arhgap42	4.541408441	4.383265025	7.37778918	7.187019773	6.825384699	7.177662334	7.52130644	7.547704169	8.055849243	4.681255179	chr9	8992507	9239027
Arhgap44	4.042808611	4.401643394	4.536015169	4.068211208	3.541362206	3.366443056	3.712055472	3.878891204	3.981573581	3.782958107	chr11	65002039	65162961
Arhgap45	0.281327149	0.214295051	0.415297344	0.304637559	0.252054374	0.209278891	0.378809577	0.329726733	0.378583315	0.410717429	chr10	80016672	80031471
Arhgap5	15.98488722	16.022156	15.39862492	18.1153525	18.88343509	16.62172693	17.00300675	17.95402991	14.8323034	15.46817522	chr12	52516077	52567851
Arhgap6	0.18664321	0.148487077	0.185329675	0.076247326	0.172239807	0.134345195	0.179362794	0.23844313	0.222067586	0.061025478	chrX	168795099	169304440
Arhgap8	0.012392887	0.010699973	0	0	0.081707353	0	0.026181319	0	0	0	chr15	84720052	84772207
Arhgap9	0.039897949	0.067634717	0.039046066	0.069128521	0.11496466	0.06422688	0.072171728	0.024297196	0.058689795	0.058743913	chr10	127321964	127329947
Arhgdia	26.70730552	27.31983968	26.07947658	24.06628897	25.36219214	22.77569809	24.72943412	25.84395533	26.22336118	24.02175437	chr11	120578099	120581624
Arhgdib	0.249833293	0.401099478	0.356996747	0.341527051	0.247656788	0.328798475	0.27765245	0.26117165	0.368007548	0.255706952	chr6	136923661	136941899
Arhgdig	0.437419942	0.549745263	0.539264441	0.276287541	0.439642675	0.283947594	0.426263574	0.491723053	0.499033614	0.505069665	chr17	26199183	26201350
Arhgef1	7.901090686	6.385026666	8.790065124	7.380100157	7.478135218	7.338765434	7.628273182	8.122760286	9.322137595	7.996339648	chr7	24902986	24926591
Arhgef10	6.071492002	4.717456538	5.198704996	5.078056856	5.197730394	5.193540887	5.861148651	5.686772204	5.958343292	5.360511666	chr8	14911663	15001085
Arhgef10l	13.09999983	12.33035146	9.499300872	11.80163841	12.2689035	12.44108844	12.11877056	11.67665881	12.0700678	10.7191942	chr4	140514485	140665905
Arhgef11	28.38860527	27.64874444	30.63667465	30.6345038	31.25350295	27.31711582	29.49794524	27.49872133	30.47569362	29.76991926	chr3	87617559	87738039
Arhgef12	164.5738438	160.2825121	182.0955802	167.8918898	171.0953538	164.4071821	173.1470493	147.7603612	168.9038718	175.2921991	chr9	42963842	43105718
Arhgef15	1.395970356	0.61286566	1.192637662	1.191728294	1.407676725	1.350102387	0.619594768	1.278530133	1.619611126	1.014389903	chr11	68943154	68956887
Arhgef16	0.061649357	0.023003133	0.016444052	0.043468665	0.065510111	0.014756098	0.033839121	0.035553085	0	0.018663536	chr4	154278470	154299895
Arhgef17	14.81998802	13.7908827	13.68981001	13.67819802	15.23091214	14.6829109	14.61409051	14.92991002	14.73631396	13.86440353	chr7	100869746	100932161
Arhgef18	10.46281346	10.19908523	10.60326355	10.8434707	11.1293481	7.636857696	10.96038579	11.52551192	11.10547645	11.67708105	chr8	3353437	3456601
Arhgef19	0.270634702	0.117308141	0.224146457	0.131120534	0.188953959	0.125864515	0.092093359	0.150198388	0.180941349	0.242679436	chr4	141242884	141257562
Arhgef2	117.8307198	112.5549262	128.1912848	116.8964736	109.1240138	128.00739	115.124034	121.656482	125.7290256	124.0306166	chr3	88616207	88648052
Arhgef25	27.30113616	25.08560953	29.555944	27.22361249	29.4462743	23.99209229	28.19540569	28.90010725	33.05823081	29.13111941	chr10	127182521	127190083
Arhgef26	11.87596259	14.42061134	16.16247558	14.30653631	12.15312273	15.25165679	11.78849904	12.74122908	14.28388112	13.3982858	chr3	62338777	62462221
Arhgef28	6.054564417	9.5079566	8.836619093	6.936229112	8.270095491	7.323844467	7.976466944	7.576258339	7.970517796	9.126870259	chr13	97898595	98206165
Arhgef3	5.662659057	4.277380021	4.862922689	3.672550203	5.429757677	5.452536324	3.035959626	3.682772775	4.337742117	4.665367647	chr14	27143993	27403911
Arhgef33	0.091804811	0.078788008	0.126552547	0.034914549	0	0.040199055	0.065076759	0.129649455	0.152402114	0.032860219	chr17	80307407	80388689
Arhgef37	0.501086303	0.401607457	0.56218363	0.416403241	0.513479403	0.48967955	0.414957067	0.567378623	0.567487437	0.733778102	chr18	61493794	61536536
Arhgef38	0	0	0	0	0	0	0	0.043086244	0	0	chr3	133112278	133234949
Arhgef39	1.616066022	1.717981008	1.728714231	1.681889472	1.983819571	1.446001187	1.669591485	1.498516059	1.764146808	1.532553007	chr4	43496144	43508747
Arhgef4	1.883815097	2.096193123	1.759158645	1.937628178	1.974290321	1.962497303	1.930971642	1.775110142	1.825332952	2.145290597	chr1	34678182	34812738
Arhgef40	20.48495926	16.39002059	17.91500536	17.34400673	19.95232193	23.14417086	18.56532778	20.4566392	22.49241394	18.48028372	chr14	51984833	52006247
Arhgef5	3.623891998	2.795771241	3.735785256	3.557131369	2.790744343	4.157087472	3.851833764	3.402344302	4.707779576	2.875130956	chr6	43265644	43289320
Arhgef6	1.045797229	0.875764878	0.918902261	0.970445555	0.613098985	1.244639563	0.892386454	0.827248138	1.343797106	0.884986117	chrX	57231485	57338729
Arhgef7	36.63605673	34.38368091	35.29559224	34.71053385	32.3598804	38.09510924	33.43977401	33.1362147	35.13067714	36.14438556	chr8	11728058	11835217
Arhgef9	23.92233846	23.52212862	26.15247467	27.42636671	27.0357315	20.68058529	24.7867335	23.79052249	25.47370939	28.64461959	chrX	95048935	95166539
Arid1a	96.18101282	87.46721707	95.35617907	84.60419525	91.91166056	96.03310276	94.45312538	96.09430346	94.21891952	96.86973011	chr4	133679008	133756769
Arid1b	41.8856397	38.67773901	38.43740848	40.44837077	40.48379898	39.76124239	41.38523506	41.60997733	38.07473095	38.75093521	chr17	4995074	5347656
Arid2	49.06034736	44.39882297	45.7347212	45.80140049	46.33232998	52.89118119	45.15021791	50.0817623	45.73856525	45.38281744	chr15	96287522	96405463
Arid3a	3.147130584	1.289230205	2.60868131	2.871055752	1.572680399	2.935064103	1.375327382	2.869361735	3.664679845	2.932756538	chr10	79927043	79955018
Arid3b	3.433569389	2.863204294	3.173743727	3.089934361	3.776149423	3.219864235	3.336357674	3.67213386	3.696398754	3.549421019	chr9	57790505	57834234
Arid3c	0.048393323	0.044386051	0	0	0.030605719	0.031180794	0.088368315	0.117792202	0.041694849	0	chr4	41723836	41731142
Arid4a	27.19041576	29.09331365	31.08865223	32.52669442	28.83384277	31.65715115	28.30863487	29.68591915	29.8853917	31.7374188	chr12	71015967	71099351
Arid4b	27.53790627	27.69521001	27.78481137	33.89037691	30.4499971	31.47048369	30.1175643	31.10113887	29.91656311	29.37820592	chr13	14063784	14199603
Arid5a	1.489381229	0.998321638	1.201121286	0.79256295	0.763138788	0.786008444	1.245999459	0.943852731	1.257068845	0.756420932	chr1	36307733	36324029
Arid5b	2.915549446	3.444371285	3.161665543	2.671779773	3.318958195	2.490088281	3.525446227	3.238462568	3.163954302	3.049770909	chr10	68095593	68278726
Arih1	40.67659632	39.85742184	42.10981781	41.51118377	40.61603912	42.27973693	39.52422614	41.84748465	39.68708991	40.34333561	chr9	59388554	59486374
Arih2	13.88259913	13.18270663	13.78213964	15.34035964	13.84901669	19.65699937	13.67667734	14.15887113	14.94142708	14.62190056	chr9	108602943	108653681
Arl1	9.697989065	10.71977096	10.94352992	10.55835445	10.21867378	11.62415253	9.569460486	11.59376729	11.4787698	10.303792	chr10	88731414	88743202
Arl10	3.310133759	3.237966886	3.167394355	3.346177088	3.345272848	2.899096926	3.014282225	2.548887276	3.040541943	3.327326343	chr13	54575013	54581128
Arl11	0.087143316	0.052503074	0	0.046956903	0.059450804	0.055291176	0.049551677	0.037277917	0.077264836	0.072544262	chr14	61309753	61311936
Arl13a	0.018263035	0	0	0	0	0	0	0	0	0	chrX	134187501	134208030
Arl13b	2.875997589	3.033733425	3.258112848	2.852665473	3.160372275	2.657165261	3.038579083	2.815901674	3.020332689	3.382444212	chr16	62793673	62847040
Arl14	0	0	0	0	0	0	0	0	0	0.01628074	chr3	69222419	69223618
Arl14ep	8.320389124	4.523267338	8.912204614	9.676879486	9.43754015	4.738118588	10.3224762	4.51928051	9.609852998	7.558740032	chr2	106962529	106974397
Arl14epl	0.038204927	0	0	0	0	0	0	0.069214831	0	0.020123423	chr18	46921815	46934222
Arl15	21.52622607	24.23430719	23.61929985	21.32258517	22.95492363	18.20237558	21.25459162	22.85796137	21.6682787	21.95664521	chr13	113794508	114157461
Arl16	1.47953995	1.93518675	1.38133275	1.3583521	1.5127217	1.7604657	1.41007685	1.7049396	1.40772555	1.42416855	chr11	120464326	120467600
Arl2	2.592100055	2.651592793	2.455618437	2.472264912	2.472616322	2.575744573	2.35424169	2.150238077	2.535300321	1.943699251	chr19	6134389	6141137
Arl2bp	18.48779308	18.53789562	17.61697171	16.79176792	17.56548895	21.49400384	17.97677142	17.21525978	18.20310221	17.19273012	chr8	94666600	94674457
Arl3	6.782484438	7.621579697	7.77550341	7.627282062	7.498254403	5.461197849	7.326341223	6.290573238	7.354143257	7.206922155	chr19	46531109	46573182
Arl4a	8.271401115	7.96087561	6.595368325	6.382432187	7.821476953	9.496911706	7.313634774	7.801755441	9.02465062	7.013718664	chr12	40033291	40037987
Arl4c	24.06499931	28.31974072	25.94988669	24.20006354	25.43423618	25.43289647	22.43903204	24.22915172	21.62822362	25.81511224	chr1	88698226	88702191
Arl4d	45.47928275	49.74975302	40.91849235	36.96532567	44.5661681	44.75651644	35.59167676	41.34152386	36.25711468	40.3660436	chr11	101665541	101667832
Arl5a	104.4307851	121.7995761	136.2430924	133.0239961	110.3353793	110.4280863	111.196165	117.5021727	105.2711405	102.3683947	chr2	52397951	52424874
Arl5b	101.4788232	98.36737553	102.6762305	104.7767608	110.7684586	113.3862845	106.3749616	106.7263817	100.5824429	102.0225493	chr2	15055320	15082456
Arl5c	0.24973939	0.187851385	0.355583613	0.421012991	0.140106471	0.2068325	0.273653515	0.199422679	0.357924217	0.24428037	chr11	97989580	97996173
Arl6	4.769642823	5.41453176	4.557850222	4.362617676	3.876789419	4.096207733	4.344791218	5.25765019	4.782442339	4.486363535	chr16	59612949	59639409
Arl6ip1	282.9553147	305.1364489	271.5801166	260.4902416	271.1363835	255.6525896	285.9708261	282.7184774	239.0517672	253.4340879	chr7	118118890	118129625
Arl6ip4	6.832788948	6.258535882	5.96591737	5.829435705	6.357716516	8.859177699	5.741258376	6.554589804	6.36169037	6.673058704	chr5	124116108	124118195
Arl6ip5	28.14283682	31.83169244	30.03823512	26.70223968	27.70740797	24.48418111	29.07405799	28.24992524	29.64719051	29.77146604	chr6	97210792	97233315
Arl6ip6	20.69434758	18.64030527	18.14561271	19.15852857	19.63829431	19.02452835	19.31312901	18.01936189	17.75917389	15.73239421	chr2	53192084	53219221
Arl8a	92.65316808	113.2108024	104.0486024	96.56889882	94.52174449	100.7247882	94.97543223	92.83034013	101.6486074	108.7340629	chr1	135146834	135156268
Arl8b	67.95374842	67.07405457	71.14163959	71.37957581	73.88539797	65.06017685	75.50056902	67.725917	67.38275136	67.52297189	chr6	108783059	108823723
Arl9	0	0.086508242	0	0.113389001	0.078254381	0	0.063205911	0.084523783	0.106064687	0	chr5	77004055	77009478
Armc1	54.21781724	50.40549108	51.31470874	60.79427404	55.77209946	52.35194513	45.55858476	52.63709834	45.58940204	54.71866534	chr3	19131402	19163095
Armc10	24.96659051	26.45235776	28.46084449	28.68664739	28.22561459	28.71665332	27.03631947	27.32178761	26.11395851	23.66893641	chr5	21646006	21662699
Armc12	0	0	0	0	0	0	0	0	0	0	chr17	28530861	28538975
Armc2	4.613030315	4.302043462	5.52461233	5.855192952	5.477405637	3.126487674	5.524760181	5.479257294	6.026414902	4.001413216	chr10	41914990	42018382
Armc3	0.358097637	0.458420883	0.214471306	0.182721816	0.241464655	0.677456744	0.268546188	0.554520417	0.52173462	0.279843239	chr2	19199118	19310243
Armc4	0.035692699	0.162988699	0.021572932	0.013229204	0.04329732	0.080757515	0.032242524	0.020015456	0.022036388	0.052481631	chr18	7088233	7297936
Armc5	7.580743956	6.881452812	6.525200283	6.785347376	7.768899778	7.58797968	7.799554586	6.57135565	9.225964689	7.029013918	chr7	128237357	128245100
Armc6	14.01940955	16.80913684	15.21777808	13.87250745	14.54705799	11.86453362	16.83329569	14.17721266	14.36653921	14.84008485	chr8	70220193	70234422
Armc7	3.870296259	4.493451739	4.782788997	3.601759074	3.647772579	3.345527777	3.913977833	3.769391784	3.470682704	3.917442823	chr11	115475667	115490466
Armc8	73.09724607	70.94344313	71.90991928	83.3346334	71.1286393	81.48676	74.6052503	76.10737135	77.24219754	77.28739889	chr9	99478391	99568899
Armc9	18.93045075	17.8381447	17.474049	15.46326993	16.08037781	15.49612139	16.84977647	18.80915746	16.31700406	18.38394672	chr1	86154780	86278284
Armcx1	26.08262247	24.91080439	26.52233979	26.45631159	28.25386156	29.82252961	30.07945691	26.95341527	30.47068665	28.59268332	chrX	134717938	134721912
Armcx2	98.76072339	100.1763263	95.01287341	92.15862623	91.83926014	92.15238751	90.98020156	96.13194067	95.65723276	89.82293462	chrX	134804142	134809221
Armcx3	24.44345702	25.96626532	24.90626457	26.35274086	27.81947299	30.79484905	25.81861788	25.70485939	26.58949535	25.94801739	chrX	134756552	134761456
Armcx4	1419.948247	1150.137523	1279.982446	1268.160866	1285.841457	1696.608542	1378.949362	1386.481348	1446.85507	1341.199437	chrX	134686519	134697772
Armcx5	1.913378588	1.587684373	2.1033454	1.912417681	2.338417661	4.475485572	2.518581693	1.705153774	2.657777514	2.5063408	chrX	135742692	135747326
Armcx6	9.617788865	11.68998233	10.00630806	10.37273524	11.6310661	9.53470108	9.299717391	9.978982302	10.68879888	10.25632048	chrX	134748455	134751419
Armh1	0.130493618	0.25081462	0.237326077	0.034698149	0.234196682	0	0	0.033302495	0	0	chr4	117213333	117251917
Armh2	0	0.018839132	0.026737177	0.046087323	0.021361976	0	0	0	0	0	chr13	24741221	24746594
Armh3	7.699077454	7.859910117	7.315680085	8.142490966	7.382985199	7.636047204	8.217522907	7.801027984	7.249629968	8.131554149	chr19	45818144	45998488
Armh4	4.838903187	5.611846759	4.875004924	4.729603487	5.137431189	3.960982153	5.889203755	4.397644963	5.918633812	4.531669112	chr14	49681560	49783383
Armt1	4.374773234	5.137613805	4.146191335	3.739147121	5.392798886	4.25231856	5.3141212	5.339600884	4.117770608	4.31791386	chr10	4432605	4455140
Arnt	35.17759946	32.13511462	34.31074031	31.94414955	36.20612271	36.72099882	35.49340813	33.82192918	35.5170703	34.61225125	chr3	95434390	95497239
Arnt2	130.1818808	123.9298349	116.6651619	118.9231563	127.0812393	170.5535382	128.2249174	129.161709	130.5217014	129.4440763	chr7	84246275	84410038
Arntl	2.327525524	2.394454673	2.062413176	1.879392561	2.21323737	2.155018134	2.402927609	2.206176136	2.133034831	1.827398206	chr7	113207465	113314126
Arntl2	0.202119212	0.144501414	0.273510719	0.112262804	0.143793123	0.258844747	0.117172746	0.22448022	0.262817079	0.292866254	chr6	146805530	146833529
Arpc1a	36.9950562	37.10580326	35.1824357	35.50079716	35.24520003	29.97659096	35.55456755	35.25867967	33.14287936	35.3001867	chr5	145083869	145108756
Arpc1b	2.98053839	2.500365951	2.989166597	2.543022556	2.943334096	2.708346922	2.470766811	2.326434314	3.20138716	2.662128928	chr5	145114256	145128186
Arpc2	41.75013375	44.93759473	43.38435012	42.80121788	41.72661144	43.20548144	39.81009759	45.13004205	42.16497277	42.01326498	chr1	74236517	74268209
Arpc3	6.981627925	7.956889682	6.766618788	7.046935876	7.038420221	6.022109919	7.113296711	6.378916618	6.273713894	7.053501847	chr5	122391878	122406181
Arpc4	34.53369635	34.89499913	29.43892645	31.74866855	34.36135663	27.83261369	32.95953468	32.96064181	36.11063698	31.0474404	chr6	113378113	113390447
Arpc5	66.10863787	82.10724478	70.767765	68.44962914	65.43425064	71.22073857	68.64229588	72.05238654	71.48782013	70.27790439	chr1	152766542	152775580
Arpc5l	29.33143642	31.61193561	28.71135655	26.62727011	29.89480769	31.18323153	30.21221867	29.22877394	32.01153538	31.18732752	chr2	39008139	39015872
Arpin	16.55124704	16.54665466	15.45868608	16.34495378	20.69376649	17.88066729	17.8402583	16.95834364	17.83514236	18.48048693	chr7	79925359	79935264
Arpp19	50.33896982	56.64066039	58.02365806	57.45083137	53.10776445	60.78423054	55.056108	35.75246674	54.33632732	59.03243728	chr9	75037614	75060313
Arpp21	7.234956237	6.889122865	10.7266808	12.64507341	9.719921947	11.20163613	8.378114976	8.47417621	11.71233069	12.99768627	chr9	112065091	112235985
Arr3	0.03224272	0.013584066	0.055614553	0	0.061794739	0.251951479	0.012776974	0.063575088	0.035820035	0.037103667	chrX	100605497	100618493
Arrb1	4.777767502	31.53964235	33.9676415	32.14945781	31.22442737	31.61559979	32.12420591	31.92333818	32.66633032	35.23733105	chr7	99535486	99606771
Arrb2	6.055314404	5.989627681	6.385674296	5.578992101	5.797766029	5.663100098	5.750627173	5.971485849	6.284314738	5.817289348	chr11	70432580	70440828
Arrdc1	2.260975723	2.042551388	2.243611721	2.072343805	2.204918383	2.441162264	2.248194991	1.903991898	2.660496652	2.586557847	chr2	24925352	24935281
Arrdc2	2.570909222	2.51768731	1.947394655	3.159585287	2.734275969	2.927802634	2.792135323	2.453605645	2.552032106	2.856226827	chr8	70835138	70839720
Arrdc3	60.11431261	70.45197563	60.23482596	58.43411331	62.97482977	88.39209356	71.38626762	53.87612511	62.95573967	61.01928435	chr13	80883384	80896043
Arrdc4	35.30675615	35.64777218	38.99403284	33.72517221	33.92095381	27.50403262	34.00138024	31.42622276	27.86752568	34.84066354	chr7	68736994	68749238
Arrdc5	0	0	0	0	0	0.071435218	0	0.02992	0	0	chr17	56294111	56300286
Arsa	17.92246079	18.55614122	17.65122055	14.58233708	21.78990372	13.49880972	21.76042976	14.99535996	21.03050467	19.98754421	chr15	89472476	89477424
Arsb	10.636838	10.02577098	9.491606816	9.894409748	9.619109027	10.63476885	9.661182351	9.00589908	11.5362003	9.313580785	chr13	93771679	93943016
Arsg	2.677234945	3.49913169	2.543661018	2.845072975	3.309406933	5.909610858	3.23208741	2.618661583	3.032862636	3.519800881	chr11	109473374	109573329
Arsi	1.892750666	1.731757995	1.651745523	1.377626747	1.579274792	2.060289079	2.190995182	2.165327603	4.062075304	1.639926216	chr18	60911991	60918561
Arsj	0.12154022	0.075077308	0	0.113381332	0	0	0	0.196925027	0.067894986	0.341294588	chr3	126363852	126440374
Arsk	1.147915843	1.301545951	1.309921127	1.509899634	1.416769727	1.389040932	1.499570993	1.292535314	1.476183379	1.200334409	chr13	76060422	76098660
Art1	0	0	0	0	0	0	0	0.015350434	0.010501807	0	chr7	102101743	102111148
Art2a	0	0	0	0	0	0	0	0	0	0	chr7	101552453	101560865
Art2b	0	0	0	0	0	0	0	0	0	0	chr7	101575729	101581161
Art3	0.420145235	0.241223396	0.384438632	0.138074585	0.263307492	0.097846949	0.099249805	0.218567991	0.261287339	0.033776447	chr5	92331827	92414627
Art4	0	0.046585751	0	0	0.082162907	0	0	0.081763464	0.112222405	0.070279476	chr6	136848451	136857600
Art5	0.259511418	0.155516589	0.302384938	0.054464432	0.411970786	0.343494075	0.319338803	0.146888923	0.22375487	0.350699304	chr7	102096879	102100229
Artn	0.04849889	0.032405609	0.062723444	0.099163768	0	0	0.03092179	0.052244279	0.018807167	0.03804937	chr4	117926160	117929763
Arv1	9.234235103	8.120013538	9.817578569	8.502014549	7.721090872	10.12255121	9.684943964	9.032123834	9.413670402	8.817060275	chr8	124722166	124738124
Arvcf	130.1384817	111.4027044	100.5357599	105.4544006	117.5749828	119.1173308	118.8156279	118.3608945	121.5119566	104.8315048	chr16	18348182	18407074
Arx	24.70043726	25.28199956	25.63791176	22.63313675	23.02652057	24.16130601	23.21995768	22.52155422	25.43110017	22.06684738	chrX	93286507	93298355
Arxes1	7.165369316	7.916038842	6.943961369	6.738134781	7.728581289	5.306355337	7.08737261	6.084589902	6.274961088	6.66874549	chrX	136033367	136034946
Arxes2	13.09545856	12.67026168	11.41623814	12.03071315	12.92092918	9.159868627	12.04473518	11.81734511	10.38659659	10.37950871	chrX	135993820	135995359
As3mt	3.664940949	3.675525902	2.817865904	2.176928926	3.940721256	3.302066703	3.413261146	2.618920556	3.090574295	2.465053424	chr19	46707458	46741095
Asah1	9.766389091	9.156393986	9.502371543	8.875939842	8.788130159	9.532004934	8.413643211	10.0561636	9.148547918	8.078836204	chr8	41340646	41374697
Asah2	0.385167587	0.538409952	0.23775115	0.316819099	0.63687744	0.684420984	0.22071913	0.470242248	0.551353297	0.466239012	chr19	31984651	32103140
Asap1	49.4869126	49.183164	47.49636136	44.11382573	46.10962623	49.60354226	51.4375598	49.75694064	41.97057457	44.83251484	chr15	64086840	64382919
Asap2	128.3597198	110.5494538	119.1942188	118.5312016	108.9772041	112.0058731	126.9625805	120.5451244	119.2871271	114.3502418	chr12	21111756	21270171
Asap3	2.412148127	1.636278772	1.927340507	1.690893031	1.357073229	1.913346344	1.728163349	2.038826123	2.428717298	1.380596324	chr4	136206365	136246573
Asb1	8.062054335	31.89145548	31.34207153	29.77062632	9.193378362	33.8388521	32.80276451	8.036098595	8.559626631	32.92834596	chr1	91540565	91559590
Asb10	0.030578966	0.158747471	0.048500966	0.080943289	0.174553307	0.222643339	0.082666084	0.05658202	0.089431373	0.084512853	chr5	24532697	24540978
Asb11	0	0	0	0	0	0	0	0	0	0	chrX	164436994	164459170
Asb12	0	0.027253046	0.046516496	0	0.029075066	0	0	0.115729552	0	0	chrX	95470199	95557987
Asb13	3.046332231	2.635855476	2.898923653	3.094187405	2.564082533	3.280505155	3.101736609	2.921804141	2.941750217	3.088280403	chr13	3634032	3651779
Asb14	0.100853813	0.138536786	0.217232161	0.112194359	0.142436732	0.371742295	0.135855429	0.156105267	0.144142527	0.08947225	chr14	26894614	26915187
Asb15	0	0.020402469	0	0	0	0	0	0.009815805	0	0	chr6	24528144	24573164
Asb16	0	0.043729038	0	0	0.063085042	0	0	0.12163078	0	0.12768557	chr11	102268751	102279454
Asb17	0.072548821	0	0	0	0	0.071455906	0	0	0.050957979	0	chr3	153844247	153853615
Asb18	0	0.032958836	0	0	0.121541682	0	0	0	0.067829873	0	chr1	89952591	90014666
Asb2	0.068952789	0.055699035	0.164067264	0	0.098936477	0.036627318	0.100730209	0	0.086391121	0	chr12	103321142	103356001
Asb3	3.72258778	3.646393306	4.016987173	3.887738839	3.619184293	3.050425623	3.598380433	3.371269614	3.634465224	3.205169396	chr11	30954398	31102704
Asb4	3.818353019	3.351230306	2.732263803	3.236416659	3.56171746	2.624984557	4.128253959	2.905954849	2.985227321	1.900693711	chr6	5383386	5433021
Asb5	0.004698908	0.009429235	0.054701409	0.019293606	0.006438338	0.058530602	0.088630585	0.004589082	0.039491683	0.026330847	chr8	54550331	54587836
Asb6	3.719049627	3.457645801	3.445677149	3.514401552	3.329363607	3.024897533	3.17815999	2.982311444	3.572054708	3.68535258	chr2	30823098	30828300
Asb7	6.414654437	6.246541617	6.328771957	6.236953742	5.618988136	7.089353066	6.184598616	6.944021415	6.278455553	5.877255007	chr7	66644567	66689561
Asb8	9.28732103	9.090556958	7.650686755	7.400212765	7.394595859	9.798824428	7.915265044	7.360780423	9.306001946	7.634319596	chr15	98134640	98165578
Asb9	0	0	0	0	0	0	0	0	0	0	chrX	164497903	164539752
Ascc1	11.96023135	12.41439406	9.488685019	10.18171035	9.208544972	10.02575825	12.11208756	10.27848562	11.88688122	12.14892705	chr10	60002805	60099990
Ascc2	15.56061512	10.05172974	13.00144042	15.43415264	11.5312195	12.17279209	11.67813609	13.38134022	11.50519544	15.31964073	chr11	4637793	4683386
Ascc3	23.88332493	26.20751764	24.63686299	25.46738343	28.36642462	17.9234752	26.96393033	26.07142218	25.32873891	23.35848097	chr10	50592669	50851202
Ascl1	20.54959111	20.10276405	17.51121772	15.5257248	15.84819842	15.469918	20.14595659	16.8097016	17.20447299	15.03975399	chr10	87490819	87493660
Ascl2	0	0.014913423	0	0	0.11862655	0	0	0.023939369	0	0.026895368	chr7	142966822	142969264
Ascl3	0	0	0.210241815	0	0	0	0	0	0	0	chr7	109727465	109731732
Ascl4	0.124930466	0.121013539	0.090769403	0.025122111	0.08062637	0.101778911	0.037185904	0.15437642	0.142934385	0.075872846	chr10	85927402	85929649
Ascl5	0	0	0	0	0	0.030917309	0.034309823	0	0.026294256	0	chr1	136050804	136051370
Asdurf	0.038907341	0.017409193	0.006443732	0.003195563	0.003498542	0.007831904	0.005831808	0.009977164	0.002537722	0.002087411	chr1	53348329	53352752
Asf1a	14.58530327	15.07788631	13.44792415	16.60519335	15.66433744	16.45511333	15.33321234	16.20546779	14.62601069	14.56435381	chr10	53596961	53609215
Asf1b	8.882607027	7.426119547	6.234032136	5.02277799	7.046803127	8.250484554	7.169763087	7.075403859	7.010761322	6.644348295	chr8	83955694	83970195
Asgr1	0.291557321	0.335792753	0.161931765	0.160251964	0.322007028	0.456659063	0.113739896	0.23961646	0.279071216	0.620367828	chr11	70054124	70057895
Asgr2	0	0	0	0	0	0	0	0	0	0	chr11	70092644	70106186
Ash1l	111.3240656	99.07173024	111.8016603	114.5155881	109.9114072	113.6164914	109.8295735	112.2491654	109.6663762	109.2576977	chr3	88965812	89079375
Ash2l	107.4958654	109.3942587	104.4221683	118.3225955	106.1940824	116.3297624	112.0389664	114.443944	109.8907931	105.4432584	chr8	25816001	25847694
Asic1	41.92164106	44.98802757	45.61902914	40.53546008	43.89311519	45.41585066	40.82610744	40.20327413	48.06997967	48.94439864	chr15	99670377	99701130
Asic2	3.775021744	3.513090641	3.909861609	3.310011416	2.96174232	2.856521894	2.863773935	3.257932025	3.535218516	3.871716311	chr11	80880163	81968396
Asic3	0.147083472	0.11279002	0.117808	0.088121139	0.06639292	0.208500205	0.171595082	0.076595284	0.098498645	0.091780213	chr5	24413451	24417834
Asic4	1.869421725	1.624825977	1.177648892	0.85495131	1.957516868	1.203938472	1.4768105	1.385812213	1.305841173	0.72815399	chr1	75450510	75474340
Asic5	0.090448352	0	0	0	0	0	0	0	0	0	chr3	81996922	82021233
Asl	12.60145795	14.84190867	12.18263035	10.87167814	15.15979622	13.83169944	12.11892986	12.68494858	12.89076088	15.2128989	chr5	130011258	130024381
Asmt	0.046172442	0	0	0	0	0.051733268	0.033001508	0.033113297	0	0	chrX	170672644	170678054
Asna1	102.3317146	115.8026119	101.7915575	101.1587498	100.787351	93.98306021	97.66485952	98.8879338	97.72099291	95.23135168	chr8	85017929	85025287
Asns	26.72768624	29.14393256	28.71587595	25.38487444	25.71111527	28.52721166	26.51903533	24.38369098	30.64196089	27.4352765	chr6	7675165	7693209
Asnsd1	17.24641951	19.56196469	19.18807538	19.28117164	18.18659834	16.63672364	18.68029891	18.50184095	16.57411249	20.0232415	chr1	53344617	53352752
Aspa	0.200543415	0.04894081	0	0.106053961	0.084183191	0.102157152	0	0	0.094435625	0.083690083	chr11	73304988	73324637
Aspdh	1.319662079	1.49135579	3.141192757	2.326793818	1.712262084	3.659846734	1.361099266	2.598152547	1.930046182	1.631962206	chr7	44465435	44467751
Aspg	0.096690112	0.116706502	0.181421816	0.269197478	0.047705069	0.260768927	0.047863884	0	0.148945993	0.276775233	chr12	112106683	112127573
Asph	5.893407317	5.522615153	3.847007963	6.219583061	6.113629571	6.810693706	6.42823056	6.136170372	6.197820199	6.420083656	chr4	9449085	9669344
Asphd1	2.780548453	2.236047351	2.821648826	2.583959089	2.174892191	2.178753196	2.791814614	2.314515007	2.633225767	2.830968418	chr7	126945987	126949582
Asphd2	7.41317592	7.4272521	6.611662782	6.237956385	6.107572935	8.068100799	6.219446409	5.858702066	6.737769111	7.174743584	chr5	112384354	112395370
Aspm	31.38871413	32.35125941	32.69509641	32.01011078	34.52132658	34.85242965	35.82472382	35.63082087	25.79587886	25.87021349	chr1	139454773	139494088
Aspn	0.151413116	0.061915316	0.690451898	0.198043301	0.063983034	0.274740136	0.176996887	0.490694055	0.228207992	0.078304522	chr13	49544443	49567562
Asprv1	0.287346168	0.18160202	0.156644987	0.151282443	0.255297428	0.736223236	0.276032945	0.143469143	0.394647892	0.621212205	chr6	86628174	86629704
Aspscr1	26.43032318	24.51475377	20.88548464	24.57484127	25.25013608	27.91935348	21.8034502	21.94356419	24.45962587	24.6557807	chr11	120672973	120709446
Asrgl1	28.70110025	33.3381852	30.48824857	27.67478197	26.54548539	32.74974033	27.94792378	26.17373501	29.55817634	28.89904048	chr19	9111719	9135566
Ass1	2.208579416	1.195213507	0.782493819	0.555286343	0.841407018	1.257640683	1.065959154	1.505251406	0.928048586	1.003785324	chr2	31470270	31520670
Aste1	5.203246908	5.172127689	5.465656405	4.659358169	4.642232055	6.112256457	5.491747437	5.727527166	5.131686557	4.934612023	chr9	105395362	105405756
Astl	0	0	0	0	0	0	0	0	0	0	chr2	127338639	127357656
Astn1	75.23049507	79.93503851	83.56339875	74.85724367	77.90294161	70.15097322	75.37073757	69.96125381	71.75285099	77.3601485	chr1	158362304	158691786
Astn2	7.915139238	8.067099229	6.01177536	6.808576295	8.869274366	6.424049796	6.805090345	7.375893832	5.850356205	6.054522167	chr4	65380803	66404483
Asxl1	189.3833045	179.6741008	186.6802184	185.0996243	180.5557299	241.9217411	189.9477492	195.5732135	195.6531783	194.0731119	chr2	153345830	153404007
Asxl2	25.93214272	21.49833755	22.21772815	24.12380026	5.638073253	26.7100123	25.68568598	26.30072387	25.33801544	21.72039736	chr12	3426857	3506849
Asxl3	6.211020744	5.84296277	6.759169954	6.24253589	7.227094019	5.678646922	6.397170493	6.107653804	5.660764838	5.986041944	chr18	22345089	22530227
Asz1	0	0	0	0	0	0	0	0	0	0	chr6	18050964	18109061
Atad1	45.9564476	50.62005479	50.78113381	59.52636044	55.86143191	52.74475775	53.29708754	50.24072702	48.83740944	49.83450234	chr19	32672563	32712298
Atad2	11.65595396	11.36170636	10.06551866	10.36719403	12.50808888	11.45621835	12.30067897	13.25808187	11.19435393	10.3219806	chr15	58094047	58135082
Atad2b	82.84812518	77.23069021	80.37865887	85.73530054	91.92939071	83.22309587	83.98454637	87.40675856	78.61249622	74.88038971	chr12	4917353	5047394
Atad3a	24.87306493	24.15744857	22.82804612	23.8736324	23.84778181	28.19540422	24.31666649	27.9009593	28.50174663	26.59542927	chr4	155740640	155761098
Atad5	34.97157818	29.97636358	29.02017715	33.03855321	31.68065309	44.78480337	32.70826073	34.33737069	32.08071662	27.29296735	chr11	80089400	80135791
Atat1	81.9154465	74.48770434	86.99372268	76.90397417	85.49013163	63.78382142	79.24139539	78.24396915	78.63514605	82.10813503	chr17	35897596	35910075
Atcay	85.8724233	98.9441738	96.75756004	94.3807149	89.98741704	77.05689719	85.01942408	85.94072002	90.77078136	102.9867589	chr10	81204504	81230786
Ate1	32.91250683	33.34350452	30.02314545	34.41261558	34.32125885	40.4666085	32.68537172	34.53263032	35.17506961	33.28574139	chr7	130391494	130520369
Atf1	16.95404594	16.50961997	14.88916647	14.02614704	15.85108729	17.60803995	19.08339246	17.48479502	16.15325406	14.49018863	chr15	100227859	100261248
Atf2	25.24173208	22.99312785	25.61612001	25.64502134	26.6498758	25.47601412	25.36233717	26.36409404	24.98013181	27.53027304	chr2	73816509	73892639
Atf3	0.204446261	0.079243285	0.262914756	0.267535921	0.093665918	0.224743311	0.161309662	0.250870195	0.175171112	0.125190296	chr1	191170297	191183333
Atf4	18.58515562	18.33694213	15.91203092	16.0041348	16.41265388	19.43189348	15.95300917	15.66267798	16.82205627	16.57406054	chr15	80255184	80257545
Atf5	3.344133116	2.823689618	2.593795979	2.80439144	3.390856942	2.551196811	2.429675081	3.200663181	2.847506623	3.026068435	chr7	44812256	44816658
Atf6	3.445320715	3.675865335	3.606513731	3.551620454	3.493174005	3.898178133	3.656304708	3.446658658	3.042258741	3.207659544	chr1	170704457	170867771
Atf6b	42.85428524	39.0466878	42.59074967	42.68532594	42.24192704	30.85058591	38.78128229	39.74549808	37.57155339	40.24135104	chr17	34647146	34655074
Atf7	23.61227683	20.23745096	32.71377239	32.54253696	28.13266912	32.79089243	25.09061093	30.35947928	29.90294072	30.82935359	chr15	102525946	102625464
Atf7ip	23.49999236	21.79979041	24.76464721	21.44692179	23.28908578	20.78585074	24.33320253	21.62610113	22.45487511	22.98056233	chr6	136518851	136607379
Atf7ip2	0.014932941	0	0.017940197	0	0.017126958	0	0	0.032600885	0	0	chr16	10192906	10243051
Atg10	2.388230253	2.786528591	2.513438256	3.462644492	2.985466575	1.946701097	1.882713582	2.786374276	2.179712766	3.08350516	chr13	90935349	91223987
Atg101	3.469294835	3.487488247	2.744605458	3.1272887	3.007938952	2.796640276	2.635457335	2.800987393	2.882604794	2.957191304	chr15	101284301	101290934
Atg12	28.24530599	30.1777241	28.68333452	27.5223957	28.56861334	21.89710699	26.35845139	27.95090504	27.78560009	25.75508263	chr18	46732417	46741579
Atg13	15.62589627	14.12439485	13.12224201	13.61413898	14.60350155	15.5781565	13.42347515	12.72323673	15.5491795	15.66130874	chr2	91674612	91710592
Atg14	4.450304833	4.466222216	4.593009095	4.758193826	4.66857865	4.186622273	4.459820212	4.10162819	4.404685396	4.655734049	chr14	47540893	47568434
Atg16l1	21.87241376	21.37130833	22.48863969	21.51251436	22.78058781	22.27413423	21.18447571	22.7230632	23.75491461	24.22046382	chr1	87756011	87792428
Atg16l2	0.649722751	0.583750185	0.971987864	1.018815439	0.812296573	0.559985543	0.789254834	0.678513067	0.715241526	0.957890412	chr7	101289616	101302088
Atg2a	19.05127327	15.59486313	16.38089479	17.8589137	15.20216173	17.25397311	14.74455876	16.30399662	19.58425358	17.22154799	chr19	6241668	6262304
Atg2b	53.62616038	54.0894541	54.90256106	59.21332994	52.66627422	57.83903332	53.60035092	55.55641064	56.9337665	53.51257403	chr12	105613540	105685241
Atg3	28.60828718	33.20117949	33.49374437	31.05403495	30.97029595	27.97255748	33.82071356	30.21652871	30.14675891	29.81794061	chr16	45158829	45188538
Atg4a	1.071032087	1.148054583	1.079981714	1.445749168	1.164250776	1.831267055	1.197948191	1.140402021	1.319810583	1.243240407	chrX	140956907	141164270
Atg4b	27.96338925	30.41991753	26.02511538	26.72964788	28.1847493	25.18792231	26.8406464	27.73664894	27.43525115	29.57197152	chr1	93754905	93789602
Atg4c	2.474868639	2.219177247	2.128052926	2.74115324	2.54407855	2.121421394	2.785860719	1.798878475	2.373423014	2.322195392	chr4	99193934	99259787
Atg4d	6.379316708	5.998533185	5.698194608	5.126738767	6.003005392	5.281951396	5.966327284	5.963984636	6.04043833	5.810485408	chr9	21265285	21274837
Atg5	9.489192252	9.306224394	9.40394746	11.17980161	10.56774826	9.261825376	9.656249243	9.224908666	9.656426743	9.60206499	chr10	44268339	44364299
Atg7	15.04414763	16.94038698	17.57756463	15.70963972	14.87165704	18.11318543	16.13707143	16.55298222	17.059865	15.17687153	chr6	114643097	114860614
Atg9a	31.89614428	30.02152984	30.89065168	31.67329683	31.25896058	32.43182921	30.31480461	31.64598332	30.63627581	30.23700881	chr1	75180861	75192010
Atg9b	0.050096544	0.248962319	0.550410608	0.209394285	0.126816566	0.186827823	0.249486865	0.216936795	0.106547148	0.054751699	chr5	24384181	24392143
Atic	19.64800069	19.05258571	16.6798631	17.08472202	17.7795517	18.61360711	19.27653401	17.23854256	19.72736046	20.52744043	chr1	71557156	71579403
Atl1	19.5422437	21.36669415	20.99950409	20.62792087	19.5570923	14.85050479	20.65907483	19.08824847	20.02594021	20.54581426	chr12	69893105	69964085
Atl2	14.09721201	14.81144817	15.3772571	15.09588496	13.947581	17.75491904	13.85422852	14.27778795	14.67076505	13.11852303	chr17	79848390	79896123
Atl3	32.68038973	26.23321688	30.52738569	34.52749302	32.94358506	40.05531908	35.20599295	32.63137254	37.37587648	33.50671175	chr19	7494040	7538609
Atm	21.47712167	19.75264309	21.41041315	22.30821479	22.11908632	20.81414904	22.47810402	21.781103	21.88599776	21.53124916	chr9	53437122	53536671
Atmin	5.059926815	4.896958207	4.618351671	4.479195116	4.891257985	5.16648869	4.831721859	5.047781302	4.920210258	4.367619597	chr8	116943393	116960445
Atn1	96.4161468	84.67245445	105.4352735	97.67520225	97.9430547	104.7043014	94.73972248	96.255517	99.05590877	99.47799246	chr6	124742544	124756487
Atoh1	0	0	0	0	0	0	0	0.093881702	0.092005358	0	chr6	64729125	64731245
Atoh7	0.03145145	0.048783307	0.03880572	0.028458978	0.023987521	0.04330081	0.039099721	0	0.253570346	0.088005922	chr10	63099785	63101280
Atoh8	0.448346649	0.529849805	0.251558166	0.180239014	0.192635739	0.492793754	0.744591273	0.323358247	0.405070374	0.338657596	chr6	72206177	72235577
Atox1	3.825978377	5.148862591	4.034132229	4.295935342	4.545851524	4.121095964	3.948580635	4.359604202	4.662891738	5.021831502	chr11	55446637	55461208
Atp10a	3.257544677	2.530415955	3.22166629	3.099191955	3.177270608	2.082066001	2.935749545	3.058281352	2.740619579	3.601107763	chr7	58658202	58829426
Atp10b	0.082274147	0.147646683	0.127548397	0.136199637	0.177316153	0.117896697	0.029652338	0.025085169	0.094267677	0.080627842	chr11	43149877	43262286
Atp10d	2.355811909	2.400118376	2.290712687	2.270289373	3.032964033	2.465614893	2.273347519	2.420317387	2.425561389	2.291757969	chr5	72203329	72298771
Atp11a	37.78384499	31.61987904	35.80246209	34.11450222	37.73364656	31.01203116	38.54705598	39.21399786	38.63885656	36.55978197	chr8	12757016	12868728
Atp11b	40.64552982	41.18973725	46.54007405	49.11077342	48.06083395	50.53495894	48.17754076	45.90991364	45.33705206	47.90132184	chr3	35754063	35856276
Atp11c	37.61713774	37.1267743	41.12008955	46.64886213	45.04875861	50.20871069	42.35118992	41.54058085	38.41702362	42.45439056	chrX	60223283	60404005
Atp12a	0.108138146	0.010164205	0.035830465	0.043944874	0	0	0	0.016538383	0	0.018208128	chr14	56365068	56388551
Atp13a1	9.95799658	8.467508688	9.683539234	9.604177173	9.905180074	11.13222404	10.01051277	9.939813044	10.25093018	9.559961067	chr8	69791163	69807748
Atp13a2	8.363345129	9.255826173	9.729960926	8.972184611	9.179705896	9.437654132	9.181965093	8.612456375	9.584246449	8.956049346	chr4	140986873	141007701
Atp13a3	27.80092783	28.14341915	29.16043021	31.67957972	30.96963382	34.20289404	29.68176054	32.18746422	29.65212103	30.16613024	chr16	30312424	30388530
Atp13a4	0.066114114	0.00955878	0.033583941	0.0832093	0.01584021	0.037963722	0.028992657	0.04699749	0.028131674	0.017123262	chr16	29396038	29544864
Atp13a5	0.190961773	0.225588989	0.295300372	0.328970311	0.032940222	0.495681273	0.36076235	0.128598574	0.865171521	0.431428791	chr16	29231914	29378732
Atp1a1	100.2705903	107.2482689	95.43133638	89.37640358	95.6979571	104.4666093	91.06349357	94.77765623	100.882613	88.35122674	chr3	101576219	101604707
Atp1a2	57.48413669	42.49439123	48.57964568	47.42821653	53.73859751	57.75669949	52.51634979	51.81303724	75.23566109	47.14365717	chr1	172271709	172298064
Atp1a3	372.464386	389.929295	459.985106	386.698648	382.796799	365.690451	335.626214	362.05288	390.112828	440.416837	chr7	24978169	25005937
Atp1a4	0	0	0	0	0.021069944	0.109937763	0.006114203	0	0.041340167	0.027527613	chr1	172223508	172258424
Atp1b1	8.179378946	9.223686515	8.742470588	9.048716251	9.487396049	7.919946717	8.481019666	7.963350304	8.567545309	9.972047315	chr1	164437099	164458355
Atp1b2	6.016755638	6.179770442	7.120421749	7.615394495	6.192195484	5.87133621	5.985159315	5.303344064	6.536462613	6.399349981	chr11	69599728	69605960
Atp1b3	11.936787	13.15498193	11.15330612	10.83488326	11.44830785	11.85592792	12.12303157	12.30799393	12.30721277	10.55753632	chr9	96332656	96364431
Atp1b4	0	0	0.014920597	0	0	0.033678315	0	0	0	0	chrX	38316122	38336784
Atp23	0.683441841	0.871026219	0.611088172	0.529787349	0.793014938	0.335785472	0.504039793	0.653121871	0.424556307	0.840258585	chr10	126868428	126901371
Atp2a1	0.3210449	0.148289162	0.247571167	0.140767482	0.130512782	0.138903386	0.152504055	0.285235292	0.348809557	0.277098051	chr7	126445860	126463073
Atp2a2	132.1382577	122.2851585	141.582571	136.5692564	141.9821041	113.2004756	138.1742448	145.3791687	119.3050397	119.5064429	chr5	122453513	122502225
Atp2a3	0.285119596	0.226673891	0.205116248	0.24670149	0.292037645	0.193228333	0.133964901	0.30688868	0.200694714	0.246433242	chr11	72961169	72993043
Atp2b1	28.32280108	29.89204417	33.25959812	32.27288696	33.16162061	29.68145687	31.1511363	28.77370625	29.9950869	32.74061357	chr10	98914642	99026143
Atp2b2	17.10782935	16.643343	20.7946491	19.53469686	19.09251895	14.49152937	19.27386258	17.47947575	19.79918992	21.72489608	chr6	113743831	114042080
Atp2b3	4.759935041	4.887795654	4.363846041	4.711788396	5.281386431	3.791042768	5.467275883	4.335882389	5.367940235	5.691350206	chrX	73503086	73573270
Atp2b4	31.66822749	29.74775596	31.68462224	29.98091765	30.80559991	28.0650621	32.32505982	32.58499927	32.01787379	31.4440923	chr1	133702674	133753747
Atp2c1	27.31312922	27.876473	25.77354515	30.56061049	33.62763692	24.71969479	27.63983609	29.03367461	28.72585688	27.19534377	chr9	105411362	105521257
Atp2c2	0	0	0	0	0	0	0	0.027177827	0	0	chr8	119700009	119757718
Atp4a	0.152546465	0.122838522	0.08778624	0.121726707	0.153954296	0.091238085	0.185513592	0.172941451	0.137247968	0.032654053	chr7	30712209	30725534
Atp4b	0	0.004593264	0	0	0	0.100735695	0	0.072779033	0.032442332	0.029356929	chr8	13386209	13396778
Atp5a1	177.5873659	191.1309742	156.9387227	157.9307941	154.8645504	163.0091042	165.9528291	162.7261263	168.7707503	166.4333483	chr18	77773768	77782868
Atp5b	358.0346253	414.8556768	339.6684962	315.780152	327.565761	314.9304466	354.3648233	341.4727563	343.3158824	349.8234234	chr10	128083307	128090388
Atp5c1	30.88839561	33.41411794	30.66030506	32.59052336	31.97571321	29.12016616	31.00957532	31.16484036	32.52455767	32.2758229	chr2	10056031	10080510
Atp5d	10.11487868	11.34319435	7.585256501	9.748474598	8.560200236	9.87155981	9.641590533	9.512527763	11.0940261	10.75949194	chr10	80142275	80145828
Atp5e	11.90420161	12.96364446	11.3467949	10.63664939	8.833311	9.933572925	10.60729306	10.32650442	7.896825549	12.69248228	chr2	174461075	174464101
Atp5g1	5.566013356	5.043205976	4.025510914	3.442564427	3.767153625	5.172188771	5.439640106	4.575252159	3.658730345	4.084833735	chr11	96072793	96075694
Atp5g2	20.44030325	21.31982249	18.19360587	18.78029355	19.46283557	19.70253264	19.68625355	18.68574446	18.80296847	19.65592251	chr15	102662868	102671047
Atp5g3	17.07478337	18.10214281	18.66942226	17.15370776	15.1970737	14.9894233	15.01327469	19.08524293	17.0822255	16.27240812	chr2	73908447	73911326
Atp5h	13.07667989	14.91108626	10.99158428	11.45091651	12.16543002	11.66775147	12.27801963	12.00999293	12.46519338	13.32302478	chr11	115415697	115419919
Atp5j	12.33560266	13.67029695	11.60759311	11.85804528	11.86527308	11.51709108	12.28823361	12.36511452	12.77842314	11.88216679	chr16	84827871	84835625
Atp5j2	6.771910784	7.746260483	6.025262144	5.156292341	5.596670165	5.838285564	6.113526012	5.657293978	6.111934171	6.305438724	chr5	145183706	145191592
Atp5k	7.368061842	9.011983509	6.41454654	7.979441667	7.403557529	6.588030678	7.293660447	7.017464252	7.936765623	7.654492702	chr5	108433246	108434399
Atp5l	13.75560174	17.6579192	13.50125067	13.31530305	14.4368183	14.2902695	13.09704758	13.35853671	13.36578397	13.89474905	chr9	44913248	44920742
Atp5md	18.14872239	20.92018358	16.16638365	15.64852839	15.5934019	15.0527858	17.83326418	17.22036146	17.12702157	17.76608883	chr19	47083471	47090647
Atp5mpl	15.4189038	18.79600762	13.80838389	13.07347521	13.09400024	11.76925018	13.61615046	11.82548984	11.86391484	15.76927238	chr12	111961374	111967009
Atp5o	39.50962464	44.23205629	38.6392653	38.52757046	37.29947343	38.21507432	37.05867358	38.72937748	39.79329669	38.25137071	chr16	91925223	91931630
Atp5pb	86.15441283	97.53318448	58.00627088	79.97863796	75.73643875	54.93195691	79.25405623	76.99352316	79.83145676	78.38103663	chr3	105942678	105960248
Atp6ap1	51.41657918	52.48680795	52.33417971	56.28125216	51.41893457	45.08176112	46.18018261	46.90709928	50.66033955	49.67989842	chrX	74297097	74304721
Atp6ap1l	1.24431589	1.123340135	0.586547083	0.984466642	1.304812159	1.102404697	1.14214055	0.787358972	1.25408592	0.680818887	chr13	90883449	90905355
Atp6ap2	195.5745214	221.2251721	196.6632637	217.8623375	206.8384682	184.2601716	194.9698634	203.7861391	175.9013718	194.7762365	chrX	12587759	12617051
Atp6v0a1	188.6457119	161.0624757	209.6510099	189.7540944	207.3220378	150.8032831	187.9258847	183.0544995	190.2688244	188.6755382	chr11	101009441	101063717
Atp6v0a2	108.9119836	104.8427863	106.6817968	99.27308154	113.9738225	110.7923909	117.3991248	119.6460819	100.6792213	112.0036654	chr5	124629052	124724455
Atp6v0a4	7.04560357	5.538051733	6.929548695	6.262925097	5.671044323	8.595887631	7.328816851	6.844578812	5.18833989	6.413558681	chr6	38048483	38124586
Atp6v0b	136.5570207	162.4454952	144.4451985	135.1812012	142.7272564	113.2726195	152.2369203	131.4387416	136.1709874	148.7281581	chr4	117884330	117887329
Atp6v0c	90.50350048	93.24519944	84.64398733	88.41718671	84.11790885	80.42901977	77.49758364	75.47436458	85.10890346	84.58936007	chr17	24163865	24169678
Atp6v0d1	128.283266	147.5010893	135.3487667	140.6275283	136.3679063	129.738317	135.4653355	135.0838777	128.4336789	123.7765799	chr8	105524461	105566064
Atp6v0d2	0	0	0	0	0	0	0	0.861845475	0	0	chr4	19876838	19922566
Atp6v0e	37.70250431	44.75332801	35.80807086	32.09543997	43.81873246	41.43581103	39.09968448	36.51292188	37.90666512	33.50684107	chr17	26676396	26699646
Atp6v0e2	216.8031626	239.7846182	219.1620172	216.3593942	191.0082518	216.9624364	205.9984163	187.1227288	207.110929	224.1676057	chr6	48537569	48541800
Atp6v1a	227.1721526	241.0366918	241.2283014	244.2692047	237.0156099	228.0636047	233.3638236	244.6453736	232.1607502	239.7594729	chr16	44085404	44139259
Atp6v1b1	0	0.164199653	0.306893777	0.15180313	0.072626819	0.210258114	0	0.476498549	0.172256244	0.19064029	chr6	83743017	83758855
Atp6v1b2	90.84952931	107.5720656	99.55777727	94.79878879	90.5904472	91.0071171	85.86595621	93.78898499	94.63905732	92.17095813	chr8	69088736	69113717
Atp6v1c1	23.31365424	24.35619464	24.4065057	24.44948353	23.72768408	20.85338686	24.2364728	23.63335037	21.88756968	23.23032596	chr15	38661904	38692444
Atp6v1c2	0.066308092	0.050118097	0.042666788	0	0	0.076597606	0.024006604	0.096788249	0	0	chr12	17284721	17324730
Atp6v1d	20.52856453	22.75904043	19.60318832	22.77498808	21.34363682	20.84774495	22.5280142	19.83886375	21.85355427	23.64578455	chr12	78842982	78861638
Atp6v1e1	14.2135204	16.19813074	15.18900018	16.38144053	15.43842886	13.83150349	14.11902243	14.29158734	13.29914791	14.0519474	chr6	120795244	120822698
Atp6v1e2	0	0	0	0	0	0	0	0	0	0	chr17	86944109	86947887
Atp6v1f	15.77739576	19.20762556	15.56543392	13.90486543	11.8055937	12.45114592	13.45209361	14.13885182	15.20989462	15.29999948	chr6	29467783	29470509
Atp6v1fnb	0	0.048667928	0	0	0	0	0	0.037908396	0.099933476	0	chr6	29471437	29473429
Atp6v1g1	67.84973614	73.61273474	66.75625244	75.34872661	82.89091247	71.86769242	66.89214973	75.55085913	71.70964663	75.57073479	chr4	63544765	63550701
Atp6v1g2	7.188783818	7.164457108	10.12784431	8.56405092	8.722002068	7.432149899	8.282825655	7.571540158	8.297148898	7.059027576	chr17	35235010	35238768
Atp6v1g3	0	0	0	0	0	0	0	0	0	0	chr1	138273738	138289462
Atp6v1h	92.58990628	103.5186486	99.75293037	99.34027287	108.3360372	98.6434015	94.93895137	93.48658274	97.88453916	94.96385021	chr1	5083086	5162549
Atp7a	43.91203725	42.59071865	47.56778554	48.0924239	47.14678659	37.00018907	44.58198412	45.44426615	42.25696605	43.34792369	chrX	106027224	106128160
Atp7b	1.177477435	1.023943702	0.803507038	0.893847193	1.33094499	1.00581869	1.400555623	1.161370302	1.474110037	1.014906433	chr8	21994348	22060074
Atp8a1	53.6621524	50.5607976	59.38349403	59.26923118	57.45297475	30.05543621	55.00318089	46.12007852	47.96149258	50.75475206	chr5	67618139	67847431
Atp8a2	9.321011	10.38131651	11.60683468	11.73646811	9.763182981	9.915335133	9.154043597	9.310002526	10.90906773	11.89433406	chr14	59647531	60086914
Atp8b1	0.759493327	0.362079638	0.759220133	0.531781926	0.240643584	0.352428847	0.098785548	0.088186254	0.20189001	0.477020439	chr18	64528979	64661000
Atp8b2	51.1187709	46.6490004	55.2817152	51.38791235	49.74621279	57.15883235	50.27705194	50.95542624	54.97873486	52.82752173	chr3	89939488	89963338
Atp8b3	0.150677883	0.307002472	0.305313152	0.313127818	0.314150794	0.234565092	0.38371946	0.163482296	0.198172778	0	chr10	80519585	80539124
Atp8b4	0.119407985	0.034527554	0.061163496	0	0.17108003	0	0.198501859	0.48715146	0.399557849	0	chr2	126320973	126499847
Atp8b5	1.152079485	1.438629168	2.343944181	1.380961311	0.918527781	2.092149242	2.496086892	1.919906919	1.103760285	2.691910088	chr4	43267159	43373831
Atp9a	244.8599368	285.8636195	275.1809638	248.3621063	269.2470421	281.3075157	248.7157619	253.3480023	283.8603591	221.6924662	chr2	168634438	168742136
Atp9b	93.95863107	114.3721178	95.09142231	109.314559	99.53799531	118.6230274	108.6166389	104.172868	114.1330173	128.5072726	chr18	80734141	80934058
Atpaf1	8.721977066	8.853995702	8.533910496	8.031816314	9.54519553	9.049565523	7.56956364	8.818571898	9.61938803	8.774171276	chr4	115784828	115811923
Atpaf2	10.15029081	9.252742376	10.08033329	10.76646026	8.310140894	10.85871941	11.91535356	10.14417793	11.22030128	9.519672949	chr11	60400624	60417034
Atpif1	53.23551024	71.35982732	53.79098952	53.49452942	53.12305866	50.6410691	54.14046902	52.08419276	56.94981959	58.76094765	chr4	132530555	132535414
Atpsckmt	7.155315195	6.835783973	5.290710778	5.150452214	4.294650855	3.271999707	5.780981942	5.945033422	5.672299627	6.354668664	chr15	31602116	31617535
Atr	7.341255446	7.174238483	7.428240535	7.966951051	8.289155653	7.84604295	8.105202789	8.090175576	7.653443875	7.320954231	chr9	95857597	95951644
Atraid	3.732849403	3.706704703	3.696512097	3.525205916	3.417431594	4.881264741	3.679765367	3.615719558	4.126471112	3.347314036	chr5	31048640	31054633
Atrip	2.452004197	2.537147062	2.902828722	2.296494219	2.875074816	2.669912455	2.520323376	2.597900508	2.553255888	2.951255585	chr9	109059747	109074124
Atrn	37.52289986	37.48874362	38.26151255	37.79003865	36.48460783	42.93764611	36.49276769	38.73021887	38.95217287	38.49998631	chr2	130906495	131030326
Atrnl1	14.144427	15.79940751	16.52919439	16.72335405	15.93468407	12.69927041	14.69543636	14.88915034	15.89106249	15.93463296	chr19	57611034	58133340
Atrx	150.1977127	146.6264028	158.4209367	168.1193731	167.244597	163.0944292	160.8068263	164.3093705	161.1703187	165.9112664	chrX	105797615	105929372
Atxn1	11.64657412	10.24289833	12.94067058	10.6518546	10.29917222	9.906908201	9.286939469	11.97060526	12.42204192	11.44098016	chr13	45549756	45964991
Atxn10	34.25539819	38.75574308	35.38004104	34.54473993	32.84498267	30.00420568	32.75534401	33.83845999	32.53761627	33.31544206	chr15	85336255	85463837
Atxn1l	18.67159485	17.32310993	17.78405763	18.23697045	17.77436406	21.51865391	18.01121021	19.58215714	18.95651575	19.35170978	chr8	109726451	109737780
Atxn2	20.17905096	19.33276083	20.64157598	21.67815236	20.57394064	19.58651685	19.59182409	20.26180163	19.01294515	18.56928017	chr5	121711609	121814950
Atxn2l	42.68478489	37.33009344	44.88314883	42.12887592	42.59681959	39.63486542	42.65712941	44.05716887	44.25550226	42.99747166	chr7	126491708	126503437
Atxn3	25.09124639	25.48835946	27.39613329	30.75323358	31.83374105	30.42773602	28.44237266	29.13965343	28.1423573	28.08873671	chr12	101918901	101958243
Atxn7	38.23774248	29.86960953	35.22467029	33.61214174	40.86971313	61.03264176	43.81883823	44.13476661	44.50427756	41.11670546	chr14	14012491	14107301
Atxn7l1	11.78936207	13.89475673	13.92761301	15.29963283	13.59586964	13.03176522	13.65644948	13.60369015	12.82520083	13.87332957	chr12	33146968	33376399
Atxn7l2	21.0752772	20.30503335	20.53448642	20.37852282	22.40271168	25.83710223	21.99102179	23.68568924	23.8703306	23.14142618	chr3	108202228	108210527
Atxn7l3	27.65861022	29.01351659	27.14680649	26.87765191	25.90655175	29.27713463	26.04821679	27.20826273	28.4093053	28.38407529	chr11	102289300	102296629
Atxn7l3b	535.5314928	529.8514628	518.3026202	506.5338309	491.9080879	437.6275993	513.6687761	506.4898312	481.0371324	498.9541256	chr10	112925428	112929026
AU015228	0.014878696	0.014692031	0.00588516	0.043092914	0.025625258	0.062630116	0.020235166	0.008441657	0.013357551	0.02581772	chr2	130100394	130103375
AU018091	0	0	0	0	0	0	0	0	0	0	chr7	3154659	3169203
AU021092	0.431231084	0.420996835	0.488670011	0.619613165	0.477591053	0.576184145	0.34561374	0.36494408	0.346512637	0.312659897	chr16	5211819	5222299
AU022252	2.185330608	2.338152869	2.31657411	2.431528384	2.364045192	2.635229858	2.387783284	2.306738097	2.046325131	2.522838426	chr4	119225138	119232724
AU022751	0	0.007750066	0.001964984	0.037104776	0.012295428	0.007788696	0.017838547	0.006489369	0.008478445	0	chrX	6081218	6083420
AU040320	19.84213295	18.78695333	20.01492565	18.04173012	17.64561788	17.0781767	20.58823304	18.15968976	20.06773369	19.33157135	chr4	126753555	126869694
AU041133	0.885827422	0.851310192	1.169918414	1.366163593	1.301494195	1.016963739	1.121843217	1.094456924	1.077758338	1.034276809	chr10	82128013	82153065
Auh	2.797764247	2.60210075	2.35265674	2.86096334	2.695147349	2.710887071	2.194889871	2.245161334	2.862881019	2.296869664	chr13	52835110	52929677
Aunip	0.70934839	0.749606198	0.412689537	0.520109238	0.514600727	0.533119873	0.735507506	0.653040712	0.560613612	0.278132774	chr4	134510999	134523922
Aup1	6.022615718	4.826418683	6.492291889	6.144046628	5.806589417	5.00013211	5.470565818	6.171718196	6.389126864	5.670235923	chr6	83054521	83057682
Aurka	5.062529668	4.86922723	3.848115933	3.966536387	4.23157306	5.94584333	4.471945733	4.810508498	4.469164842	3.74743693	chr2	172356190	172370570
Aurkaip1	3.326597896	3.8026993	2.752615965	2.970347823	2.538457042	2.929218519	2.881632577	3.109421227	3.291638314	2.833717586	chr4	155831269	155833098
Aurkb	15.22178474	13.7711726	10.97295957	11.39797167	13.88128579	17.29443702	13.45692272	14.55536818	13.5956677	12.29558382	chr11	69045637	69051664
Aurkc	0	0	0	0	0	0	0	0	0.020239064	0	chr7	6995385	7003091
Auts2	109.1179059	97.44870022	116.8048521	112.2961577	110.0728441	121.3748547	107.7822065	105.7979154	112.2691633	118.017838	chr5	131437333	132543220
AV320801	0	0	0	0	0	0	0	0	0	0	chrX	135167624	135504594
Aven	3.647070024	3.505949157	4.061207098	3.675028047	3.431416591	2.80743465	3.560480488	2.917613434	2.64566987	3.790713303	chr2	112492964	112631253
Avil	0.692341784	0.603114727	0.700875904	0.409896197	0.496151173	0.598852282	0.838372519	0.680578987	0.561727107	0.883348789	chr10	127000709	127020994
Avl9	78.46464216	80.94540749	89.53788128	84.79359978	84.40861488	91.38685358	77.57820493	81.52873395	78.53987611	84.75755646	chr6	56714905	56761911
Avp	0.089547129	0.189170957	0.061568989	0.330585871	0.247719817	0	0.170852581	0.13929486	0.372546258	0	chr2	130580620	130582588
Avpi1	0.543187461	0.68248526	0.994765028	0.703255931	0.915194952	1.035898585	0.829423674	0.38825876	0.87996607	0.770916324	chr19	42123275	42128993
Avpr1a	1.251688552	0.634041163	0.419807645	0.373629807	0.808142812	0.544924864	0.522691296	0.362949522	0.583749093	0.296804195	chr10	122448499	122453453
Avpr1b	0	0	0	0	0.019181012	0.011189066	0	0	0	0	chr1	131599114	131612000
Avpr2	0.371679177	0.141618809	0.209038542	0.311432702	0.181939344	0.336250234	0.338676334	0.217489492	0.070873037	0.204231793	chrX	73892102	73894428
AW146154	1.256496338	1.161872297	1.474176169	1.303268537	1.141862896	1.357111279	1.320906095	1.472014632	1.260720445	1.197207018	chr7	41478874	41499890
AW209491	1.189501838	2.774485671	1.241446415	2.386928081	2.257975972	2.387390903	2.557661785	2.148953804	2.481727564	2.695829964	chr13	14630245	14638202
AW549877	159.0534069	147.5615521	169.1500583	172.0259017	187.5139762	162.3254341	172.4157109	168.6522314	174.8484719	165.4616684	chr15	3982035	3995746
AW551984	29.82250945	27.9997276	22.71062621	26.77713205	33.7722814	24.82047175	28.74893028	30.26743246	32.50497605	19.57174591	chr9	39587396	39604270
AW554918	11.12610932	10.92662981	11.73907028	12.29850921	12.95189817	11.19258513	10.62628065	11.09190379	12.01182303	11.28202957	chr18	25169020	25467321
Awat1	0	0	0	0	0	0	0	0	0	0	chrX	100572247	100578206
Awat2	0.116553631	0.155399722	0.095850561	0.44523556	0.32022489	0.036749475	0.386873386	0.098281376	0.275657265	0.082300128	chrX	100402222	100442717
Axdnd1	0.177959472	0.248742612	0.216018466	0.506234695	0.272620875	0.566275831	0.250212909	0.167509385	0.204987223	0.286632883	chr1	156330415	156420915
Axin1	33.29806579	30.2156055	29.13665038	26.90373359	27.01430483	38.56492056	30.12616911	32.67063568	32.52913687	31.68953919	chr17	26138686	26195811
Axin2	17.79211454	14.28738848	16.16528843	13.46037797	15.84616524	18.83367081	16.85865176	17.43701376	18.56817949	13.08133391	chr11	108920349	108950781
Axl	8.390124361	6.529102563	7.498647712	7.211751991	7.106861625	9.80653033	7.972242013	8.517122237	9.446804691	6.283221893	chr7	25756500	25788733
AY074887	0.034241998	0.03708875	0.023891665	0.048115773	0.019635143	0.11459724	0.069806229	0.042854544	0.029129287	0.076307727	chr9	54950257	54950954
AY358078	0.012317345	0.037031637	0.019751088	0.037369299	0	0.047794011	0.050870043	0.040953692	0.023475143	0	chr14	51800046	51826359
AY761185	0	0	0	0	0	0	0	0	0	0	chr8	20943694	20944748
Aym1	0.055480584	0	0	0	0	0	0	0	0	0	chr5	113357294	113357821
Azgp1	0	0	0	0	0	0	0	0	0	0	chr5	137981521	137990232
Azi2	13.86231413	14.34057046	13.25778458	14.50884078	15.99048551	14.82792368	13.96178632	14.12413381	14.60660841	12.48109551	chr9	118040522	118069794
Azin1	127.984443	61.30672463	64.66002114	62.8882491	70.68653759	131.2903169	130.2279072	126.8676354	62.06465484	135.0092975	chr15	38487430	38519266
Azin2	2.273505184	1.713733353	1.86765546	1.548751604	2.048034548	3.937899245	2.333667064	1.544178251	2.419065516	1.900265972	chr4	128930233	128962455
B020004C17Rik	0	0	0	0	0	0	0	0	0	0	chr14	57015134	57018982
B020004J07Rik	0	0	0	0	0	0	0	0	0	0	chr4	101834969	101844022
B020011L13Rik	0	0	0	0	0	0	0	0	0	0	chr1	117781135	117803359
B020031M17Rik	0	0	0	0	0	0	0	0	0	0	chr13	119949357	119950806
B230118H07Rik	3.615361848	4.506254326	3.285870086	3.933003619	3.502156132	3.775973144	3.505914285	3.874874458	3.336365552	3.266888475	chr2	101560779	101629031
B230219D22Rik	40.97885529	44.83742556	42.79868748	48.18869152	45.51656762	40.85546461	45.87385316	44.72299416	44.55982821	44.44528109	chr13	55693124	55703500
B230307C23Rik	11.30729546	12.6183004	10.48016312	14.61964739	13.90210318	12.5457111	11.78467479	11.29225037	10.75553127	12.36928066	chr16	97997315	98016756
B230311B06Rik	0	0.117174191	0.018835552	0.199995572	0	0.324610274	0.116194469	0.388736205	0	0.323454866	chr7	118592328	118596830
B2m	2.657331216	3.278904717	2.937198932	2.19913575	2.728185287	2.766464501	2.250869706	2.742625575	2.63254232	1.645782521	chr2	122147687	122153082
B3galnt1	6.824276404	9.285544761	7.7441629	7.806969049	9.361943149	7.224756352	7.751658153	7.225162655	7.834866692	7.720506425	chr3	69573919	69598960
B3galnt2	9.249938787	7.879539051	8.645966221	8.785007555	9.36945494	8.252060195	9.002943625	9.39196371	8.370044562	9.141015583	chr13	13954674	13999103
B3galt1	6.889832428	8.409384239	8.249263437	8.835493963	8.192505841	6.315366801	7.019264569	7.163664618	7.494321703	8.021776783	chr2	68104672	68122882
B3galt2	8.144090724	9.737371164	12.0730656	12.95419561	9.905625002	8.564935784	8.378973767	10.22304558	10.37297581	10.61036702	chr1	143640697	143649937
B3galt4	0.450263683	0.19944429	0.347262932	0.34742747	0.332172453	0.243358291	0.190212537	0.246590554	0.286456815	0.343938785	chr17	33949912	33951488
B3galt5	0.512284779	0.575203987	0.477634161	0.726119615	0.572034992	0.943700122	0.786947414	0.668427666	0.892124235	0.643605472	chr16	96235801	96319859
B3galt6	3.153325487	2.82601514	2.576370444	2.847199327	3.176309452	2.058598611	3.115098685	2.761307066	2.967430368	2.87145519	chr4	155989466	155992678
B3gat1	30.67890296	33.41761536	37.40663809	38.89766728	33.80153778	32.63256494	30.2421529	30.47107049	34.4786977	43.23736555	chr9	26733808	26761350
B3gat2	15.58574493	16.87510537	15.95227427	16.97966936	19.68648332	17.66722048	17.74497538	16.68211068	13.53299479	21.11248188	chr1	23761926	23847858
B3gat3	9.147739683	9.060317441	8.135665933	7.97547986	8.230716677	8.585655377	8.341470512	8.002487926	9.747974127	8.858155368	chr19	8920393	8927236
B3glct	12.4331034	11.24071937	11.49660045	11.90703283	12.71055657	18.77801648	11.72196243	12.05704981	12.6752761	13.54914346	chr5	149678230	149762599
B3gnt2	4.186369851	3.026005293	3.192547204	3.157542619	3.425619079	2.97376385	3.788130861	3.338116752	3.561573179	2.78706932	chr11	22834739	22860336
B3gnt3	0	0.221172351	0	0.143975921	0.146695375	0	0	0.048371112	0.180894604	0.106151739	chr8	71691720	71701800
B3gnt4	0.21977201	0.286443299	0.164129264	0.225961418	0.388855487	0.221635463	0.309177126	0.325047724	0.267419728	0.195062573	chr5	123510460	123511882
B3gnt5	23.2763058	25.36339708	25.01891437	23.92544385	26.37779145	23.78804461	24.71421514	23.98264083	20.55852688	25.1050647	chr16	19760234	19772753
B3gnt6	0.027999923	0.032601662	0.084906434	0	0.06367002	0	0.053482342	0	0.057628925	0	chr7	98192415	98199475
B3gnt7	1.164283514	0.582895099	0.835006229	0.288322986	1.217327426	0.750479004	0.505613581	0.857114462	0.583972295	0.477842772	chr1	86303221	86307305
B3gnt8	0.249320931	0.210047889	0.187473217	0.243924737	0.138288601	0.366137548	0.169989756	0.054623849	0.194580009	0.108188049	chr7	25627624	25629490
B3gnt9	0.534697214	0.845442269	0.719141911	0.596309298	0.944161514	0.875211136	0.507407433	0.457783155	1.172197653	0.691959127	chr8	105252638	105255153
B3gntl1	2.837561924	2.483244058	2.393540497	2.285255202	3.001314075	2.33076744	2.423069182	2.716744417	2.616278372	2.37538699	chr11	121616208	121673151
B430306N03Rik	0.022018278	0.025765532	0	0	0	0	0	0	0	0.023117192	chr17	48316162	48326511
B4galnt1	5.056672282	5.851823129	5.985528487	5.573636545	5.960379096	4.677607984	5.148801191	4.894997258	4.870640316	6.702655065	chr10	127165156	127172340
B4galnt2	0.082488214	0.155554714	0.088511786	0.135484714	0.061336929	0.211470429	0.038705143	0.234651857	0.013437	0.0844605	chr11	95863559	95914871
B4galnt3	0.293964137	0.096619141	0.113121954	0.250932532	0.130106388	0.19422051	0.318381741	0.246779209	0.092208608	0.281205529	chr6	120200753	120294897
B4galnt4	19.9373415	18.78021028	20.35730547	18.34152698	19.15609661	23.88574699	19.96890197	18.72765389	22.49238401	21.71414804	chr7	141060978	141072400
B4galt1	11.04191249	10.00846926	11.85911324	11.02446	10.37931167	15.3114762	12.46810473	11.50614244	11.17547348	9.536047998	chr4	40804582	40854537
B4galt2	27.32712744	31.69012745	23.99292363	25.70708031	26.76371396	32.00115773	26.50479542	28.07487588	29.95634874	30.64434062	chr4	117873000	117883476
B4galt3	17.12733683	17.75286607	16.68327566	15.28936312	14.25250685	17.71579272	15.00432295	17.17801772	18.07479833	17.67856917	chr1	171270328	171276895
B4galt4	3.581337847	4.632485132	3.995878467	3.810824175	4.451731364	3.772906287	3.881888401	4.054300426	4.712151968	3.819002517	chr16	38742259	38769054
B4galt5	9.3307628	8.825530741	8.743133644	8.857537021	9.224543036	10.24800568	8.544987572	9.329295598	9.261073248	9.048805268	chr2	167298445	167349178
B4galt6	22.45873551	25.99176968	30.05103896	27.04791913	25.89780634	23.714915	25.45547664	25.17265229	25.94134362	27.07923688	chr18	20684599	20746404
B4galt7	9.367971993	8.430202167	8.34802902	9.232991806	8.7436414	6.973753445	8.234104622	8.997568693	8.140457523	9.437680983	chr13	55599896	55610443
B4gat1	29.28273338	30.42739971	29.35413772	27.28431107	30.2762418	32.25296408	29.03449078	28.83693636	30.68841523	29.1876264	chr19	5038826	5041134
B9d1	18.39432228	15.0889772	14.38667655	13.98410021	13.13113277	13.30124996	14.06745304	16.08503524	14.03362387	13.63456096	chr11	61505144	61512931
B9d2	1.715857559	1.819180303	2.005292373	1.440877533	1.647701884	2.802982584	2.044684726	1.536251217	2.279041073	2.231179671	chr7	25680780	25686562
Baalc	1.015012656	1.563584586	1.368082217	1.074263075	1.258733168	1.386187642	1.565730152	1.374421806	1.695504723	1.471549661	chr15	38933909	38952916
Baat	0.095620025	0	0.038953946	0	0.036811198	0.102102304	0.070652478	0.048679096	0	0.049083676	chr4	49489418	49506558
Babam1	15.86804501	16.76127433	12.85668433	13.80655291	13.61337984	13.7726953	14.72483861	13.43136388	16.0775924	16.40091069	chr8	71396855	71404772
Babam2	2.73022257	2.864211509	2.532760915	2.614140345	2.357374102	2.10970061	2.437896307	2.340165173	2.444213794	2.603637274	chr5	31698050	32084739
Bace1	81.03355576	71.86236181	81.58725899	78.41861549	75.03900286	72.41734321	76.56483196	77.68683373	81.79990424	76.57009674	chr9	45838545	45862484
Bace2	0.102204389	0.252353668	0.266911861	0.06783573	0.238305675	0.183155073	0	0.22950646	0.095421515	0.417529407	chr16	97356728	97442936
Bach1	39.52167689	40.61798215	43.26387341	44.00473104	42.46958274	45.46274578	42.854054	42.83452089	45.84034726	45.69627096	chr16	87698954	87733346
Bach2	48.40026476	45.53341047	53.27264401	50.22148653	52.40177912	52.47290346	49.64069865	53.52730505	49.01587285	56.10483065	chr4	32417435	32586108
Bad	7.649264476	7.211699344	5.826425083	6.986278266	6.365447002	5.505059117	6.479864684	5.456941736	7.36070616	6.589229476	chr19	6941861	6951905
Bag1	28.91127656	34.62498564	28.40855625	27.11128961	28.66085155	22.52980172	27.77646556	28.97815828	29.20013388	29.51872059	chr4	40936398	40948294
Bag2	10.12919324	10.90364989	10.29199489	9.613916779	10.20635	11.1967418	9.31539573	9.8494	8.46835721	8.768432678	chr1	33745484	33757750
Bag3	2.805110631	1.936271455	2.288452554	1.898187475	2.111660037	2.850677961	2.03179079	1.219088045	2.201742957	1.406998958	chr7	128523583	128546979
Bag4	20.84362522	20.79243144	21.02137643	22.18576659	22.75549098	20.01675107	19.93868428	21.37672981	19.35621191	21.04843053	chr8	25764539	25785209
Bag5	31.9505873	34.09110601	31.4498487	27.70503898	29.80884131	32.21937864	29.18653594	30.72040064	34.9635533	32.6576155	chr12	111709490	111713256
Bag6	65.74587871	64.04523123	68.2437988	61.90341789	61.65593816	64.92797571	62.81502479	64.27522139	69.04985473	66.49831818	chr17	35135213	35147321
Bahcc1	59.7117223	54.86364397	58.09451205	58.18303034	61.57134959	65.75571328	64.54296679	62.91194122	64.15018282	57.63525929	chr11	120232947	120292297
Bahd1	122.0606107	125.0080522	126.476964	121.8227035	107.6704345	111.3285083	113.2886191	109.6217202	123.4494477	137.613281	chr2	118901615	118924524
Baiap2	5.67515198	6.037620779	7.878659268	6.846919991	6.565036466	5.618865415	5.397454758	5.779799335	6.625499808	7.459886681	chr11	119943092	120006782
Baiap2l1	3.921253913	3.759918475	5.434838207	4.263608321	5.399381779	10.94307144	5.527683211	3.841009846	7.382606234	6.575364174	chr5	144264525	144358112
Baiap2l2	0.412807546	0.316020716	0.381428961	0.785297048	0.202718207	0.360766265	0.245666213	0.319721362	0.605554818	0.707327115	chr15	79258195	79285509
Baiap3	1.587097845	1.48055881	1.170648931	0.990350996	1.393127989	1.558105646	1.450504015	1.170165934	2.661669268	0.68089123	chr17	25242659	25256364
Bak1	9.629669325	10.00505262	8.602880943	9.89902346	9.454197869	10.82851284	8.907113786	7.481053524	11.26181543	8.887916904	chr17	27019812	27028627
Bambi	4.697572174	5.254725913	4.087257391	4.640138087	5.107324174	4.054877217	4.515591652	3.554755826	4.95084313	4.550652522	chr18	3507957	3516404
Banf1	46.05915695	52.89709845	43.93330699	43.72885283	41.612393	40.6894461	42.96104339	43.26645666	45.61200088	48.3393229	chr19	5364633	5366876
Banf2	0	0	0	0	0	0	0	0	0	0	chr2	144033102	144073979
Bank1	0.191484235	0.325215516	0.122230079	0	0.311190975	0.461629087	0.178859025	0.180408792	0.176676295	0.142246486	chr3	136053364	136326066
Banp	24.97902562	26.79908946	29.91551636	28.83523153	26.64574074	9.772200102	22.47020398	26.38946951	20.31128443	21.43062177	chr8	121950492	122029260
Bap1	81.43114273	83.74154894	77.88037648	77.81042461	77.87292791	83.65179418	81.03298323	80.90569501	80.33800009	81.95452678	chr14	31251489	31259929
Bard1	17.05477809	13.65986174	15.89846434	15.49009875	17.9910864	18.28195626	15.40826558	16.76373041	15.38519646	12.45216785	chr1	71027535	71102972
Barhl1	0.144754274	0.111454835	0.049356277	0.0282898	0.153016131	0.51725543	0.045471387	0.064374581	0.665564558	0.254630748	chr2	28907680	28916668
Barhl2	3.32034195	3.632546196	2.618834105	3.481114547	4.270061691	3.738978869	3.845220125	4.061774507	3.546221423	3.157972319	chr5	106452523	106458166
Barx1	0	0	0	0	0	0	0	0.044133665	0	0	chr13	48663036	48666507
Barx2	0.090355613	0.081362036	0	0.042651792	0.050259235	0.067025048	0.065059142	0.041346557	0.040675775	0.159583269	chr9	31846044	31913285
Basp1	600.5517559	683.369698	642.1710167	615.2511164	612.7196542	539.95262	606.290284	614.0520394	604.3055929	669.7081492	chr15	25363277	25413764
Batf	0.135552285	0.128346507	0.157274507	0	0.032890039	0.215187249	0	0	0.172586195	0.03603448	chr12	85686720	85709087
Batf2	0	0	0	0	0	0.071280975	0	0	0	0	chr19	6164439	6172475
Batf3	0.335597354	0.096838875	0	0	0.082501335	0.198766165	0	0.036952241	0.04573558	0.158767406	chr1	191098414	191108943
Bax	10.1225856	11.38288752	10.69187151	10.89362036	10.62157123	8.993048361	10.09774451	9.287633009	9.731605262	9.897197626	chr7	45461695	45466898
Baz1a	31.49603952	30.22620422	29.16047278	31.0978433	30.35080664	32.04606578	29.05510908	31.7624827	25.60792246	28.37482531	chr12	54892989	54986336
Baz1b	319.9194947	304.6661607	308.6754835	300.1651175	313.0837008	298.0281048	319.992068	320.0283829	300.828957	300.704746	chr5	135187323	135246129
Baz2a	121.1326022	100.1078456	120.927533	116.7690457	117.7047286	156.0232039	118.6087468	120.8446914	134.9158236	126.2139323	chr10	128092783	128129303
Baz2b	53.61194347	49.63670016	51.88384371	53.90666102	56.12885036	57.56261838	55.24521912	58.86950477	55.71069493	49.84957784	chr2	59899363	60125740
BB287469	0	0	0	0	0	0	0	0	0	0	chr12	87618868	87820676
Bbc3	1.220763895	1.147090938	1.043573904	1.169201022	1.010385672	0.766974044	1.131899215	0.986199405	1.056548783	1.177285486	chr7	16309583	16318334
Bbip1	3.310681067	3.376480196	3.848933411	4.023392744	3.988519897	2.938270096	3.383191552	3.425626143	3.169914951	3.88764978	chr19	53929659	53944627
Bbof1	5.828639645	5.440429389	6.483079606	7.611096627	7.116728245	6.140008402	6.143356036	6.125297535	5.92276789	7.049454497	chr12	84409068	84433780
Bbox1	0	0.137758488	0.055362861	0	0	0	0.052507526	0.123379229	0	0.067858274	chr2	110265083	110305725
Bbs1	23.33806839	20.41208323	23.2751723	22.7051695	22.71699567	20.80875171	21.86520011	24.52643638	20.65522431	21.06916486	chr19	4886882	4906627
Bbs10	1.828948596	2.611852745	1.349318239	1.774285673	3.123998867	2.046875142	2.709452063	2.386680066	2.300791349	2.347289764	chr10	111298679	111301736
Bbs12	1.887037528	1.847153315	2.070287026	2.444428602	2.059625734	1.86755132	2.538442296	2.064102198	1.921977631	1.772657794	chr3	37312554	37321451
Bbs2	7.066550606	7.63517904	10.58965266	9.289612158	10.9136444	10.74678196	8.543088416	7.70700203	11.88590388	11.07324107	chr8	94067952	94098509
Bbs4	4.632917981	5.23628545	5.854669674	5.905606175	4.991719768	5.672954332	4.980736546	6.028323421	5.50122458	5.227688904	chr9	59321966	59353508
Bbs5	0.896835965	0.765079113	0.868280375	1.052425	0.936824002	0.967235633	0.80201199	0.841202807	0.783826598	0.868653014	chr2	69647171	69667571
Bbs7	4.249061856	4.104064942	4.460050787	4.616024076	5.315601875	6.903512618	6.330337375	4.470786606	5.122252121	4.654249527	chr3	36573143	36613389
Bbs9	6.126113067	6.097401887	6.245414134	6.156770816	6.29512561	4.175041129	7.005536516	5.746743441	5.417877385	4.993109403	chr9	22475715	22888280
Bbx	35.2309119	38.3062642	41.14418316	43.37797913	34.00609748	46.85032565	43.87877534	41.85646514	37.07868111	37.50617134	chr16	50191844	50432466
BC003965	10.19460792	11.39983951	10.79335305	11.68450193	10.99050605	11.29970993	11.27959355	9.60881997	11.59018929	11.07177835	chr17	25184561	25187662
BC004004	4.694350002	5.011525108	4.473265677	5.089985406	4.404508976	5.917808894	4.904689978	3.99176014	5.888728941	4.52117228	chr17	29268788	29302887
BC005537	152.9053684	151.7190349	162.5347133	170.2697554	164.9425058	152.5524771	162.6785894	163.9775006	156.4299716	154.2580912	chr13	24801657	24812899
BC005561	10.59824126	9.271814802	13.16627382	14.08710816	12.89931662	10.76288193	10.98346506	12.26057128	11.62574561	10.56017633	chr5	104508352	104522383
BC005624	50.06870855	56.71801334	43.82736778	51.21411789	48.32235011	40.30205503	53.27491576	48.36318309	50.26604562	51.57251203	chr2	30972833	30981941
BC016579	1.10731703	0.721840545	1.040170424	0.466871091	1.754496727	0.563078303	0.868729455	0.813937758	1.089743667	1.551803152	chr16	45626848	45654118
BC017158	3.077320535	3.112673058	3.830147298	3.063934962	3.528441388	3.05718111	4.134781564	3.092111524	3.715655845	2.689156182	chr7	128271379	128298131
BC024063	1.193739085	1.145958495	1.239216544	1.215065999	1.625659283	0.879690998	1.312368133	0.981106957	1.194564912	0.941497887	chr10	82083320	82113133
BC024139	2.409385305	1.508158282	2.204339034	2.294188229	2.032745924	1.718047111	2.040614111	2.139317824	2.950295851	2.43969584	chr15	76119518	76126556
BC024978	1.308278846	1.390940625	1.556339824	1.50886626	1.538074008	1.366211427	1.563807475	1.496244345	1.44042681	1.374275182	chr7	27195781	27205386
BC028528	0.691230012	0.553214585	0.73089506	0.894797542	0.947358622	0.956310665	0.617619317	0.689481055	0.870167676	0.737748082	chr3	95883962	95892005
BC030500	1.018174129	1.593367565	1.381082385	1.040978446	1.276470233	0.497827442	1.076453524	1.259626057	1.476263602	0.852894503	chr8	58911755	58914298
BC030867	3.786463472	3.603720614	4.071879253	2.535524215	4.847690444	3.766764097	4.746551541	4.06634295	4.656535694	2.732073265	chr11	102248882	102265183
BC031181	27.30496514	33.47023907	32.10037018	35.12265488	30.39727261	27.67972284	28.60217548	29.5261879	28.25130897	29.25305315	chr18	75005839	75009935
BC034090	4.289435715	4.273124589	3.991933504	4.319629618	5.925589561	6.361309778	5.889501295	2.958186801	5.540361894	3.873358918	chr1	155212471	155244532
BC035044	0.56101946	0.510201035	0	0.298238969	0.195790204	0	0.331614204	0.458382885	0.165428593	0.088594186	chr6	128848044	128891124
BC037156	0	0	0	0	0	0	0	0	0	0	chr5	87908779	87914171
BC048403	5.563051868	6.187413664	5.630163924	6.647372669	5.955972374	7.660094719	6.378597107	4.763455562	6.582512987	8.376196517	chr10	121739930	121752865
BC048507	0.320514237	0.158040596	0.0828027	0.119461682	0	0.090617988	0.560842799	0.203337204	0.16540446	0.054830888	chr13	67863326	67863923
BC048562	0	0	0	0	0	0	0	0	0	0	chr9	108436482	108446083
BC048644	0	0.014783976	0.021830623	0.014001601	0	0.032127623	0.041507695	0	0.030982692	0.026948208	chr8	121907833	121918428
BC048671	0	0	0	0	0	0	0	0	0	0	chr6	90301219	90305448
BC048679	0	0	0	0	0	0	0	0	0	0	chr7	81494274	81498330
BC049352	0	0.035464627	0	0.046510679	0	0	0	0	0	0	chr9	45195766	45249985
BC049715	0.038786715	0	0	0.051796209	0.05321176	0.114072226	0.051991536	0	0	0	chr6	136828843	136840557
BC049762	0	0.057688789	0.026664548	0	0.046301464	0	0	0.021490874	0	0.086565327	chr11	51253645	51263662
BC051019	0.152251369	0.060527655	0.210234622	0.111779516	0.040975246	0.267310097	0.229089199	0.067250697	0	0	chr7	109712181	109723771
BC051142	0.312943282	0.303377765	0.336238324	0.321882884	0.364091768	0.59949975	0.334318242	0.279608152	0.30572194	0.459731968	chr17	34398820	34460734
BC051665	0	0	0	0	0	0	0	0	0	0	chr13	60781887	60786364
BC052040	7.349599557	7.457886579	8.117415506	7.059110269	6.088853119	3.718428327	6.707830403	6.424289539	5.773144099	5.40203693	chr2	115581716	115778768
BC053393	0.02717491	0	0	0	0	0	0	0	0	0.028533308	chr11	46571513	46589232
BC055324	7.189536319	6.708697527	6.651355778	6.423091598	6.992503008	8.883999739	7.212812408	7.36160135	6.814423989	5.132642506	chr1	163945993	163994796
BC061212	0	0	0	0	0	0	0	0	0	0	chr5_GL456354_random|chr5	157307|94066454	161386|95736173
BC061237	0	0	0	0	0	0	0	0	0	0	chr14	44500122	44506345
BC080695	0	0	0	0	0	0	0	0	0	0	chr4	143567467	143573798
BC107364	0	0	0	0.010185655	0	0	0	0	0	0	chr3	96433788	96452306
BC147527	0	0	0	0	0	0	0	0	0	0	chr13	120300392	120308841
Bcam	1.313194853	1.069855876	0.738309325	0.781608145	1.369498932	1.450094242	1.126487378	1.089211114	1.454910771	1.043296704	chr7	19756138	19770532
Bcan	14.35723898	11.21960136	17.97001194	18.19606956	15.20113452	20.3058163	16.87718349	13.23486061	17.63822369	16.58712345	chr3	87987531	88000356
Bcap29	7.054101048	6.398519594	7.493386435	8.538379733	7.310479024	10.08622253	9.268928378	5.459732262	7.7368247	6.647963423	chr12	31595354	31634658
Bcap31	10.55112599	11.45013091	10.71213109	12.21453415	10.96972437	9.470301658	11.55574696	10.81846593	10.61504688	9.149972904	chrX	73686178	73717815
Bcar1	19.44296327	20.3086969	20.58608177	19.81634005	20.08872653	19.77811088	19.00322597	19.40869129	18.75265524	19.6610111	chr8	111710475	111743849
Bcar3	1.400354079	1.277923362	0.945115869	1.311749093	1.817126771	1.810817515	1.089176966	1.325112677	1.110595498	1.249571169	chr3	122419757	122530191
Bcas1	1.669876971	1.965923483	1.782213775	2.182540669	1.096884517	1.419959364	1.835574596	1.516516748	1.731316768	1.617207775	chr2	170346991	170427845
Bcas2	21.83090031	22.87074468	20.86636155	20.52979293	21.45726101	20.70138678	20.38329413	21.12548026	20.83708921	20.0630518	chr3	103171655	103179154
Bcas3	2.273057578	2.43980121	2.306668248	2.272911569	2.316832119	2.469762829	2.498670441	2.551835377	2.405120775	2.500603226	chr11	85353164	85826058
Bcat1	60.18570328	67.18236558	66.0568383	63.78426197	65.27884852	60.11915036	62.24189643	55.67893582	40.24032504	63.86422727	chr6	144993835	145076157
Bcat2	13.20831477	11.59866314	13.11322215	12.08216408	11.66253911	10.93759791	12.00883672	11.34032394	11.99564983	13.58771418	chr7	45570153	45589710
Bccip	69.94679027	83.34933405	68.30547957	67.07084823	62.56641721	85.24483965	77.01079484	71.69366577	76.39619718	71.30169811	chr7	133709333	133721145
Bcdin3d	1.592985507	1.301982186	1.22822693	1.314363228	1.059077894	1.262041384	1.695361906	1.289309237	1.369535764	1.518557392	chr15	99470084	99474730
Bche	1.280927556	0.859156805	1.04609218	1.230793296	1.342159572	2.854683179	1.021004038	1.62780509	2.588028866	1.344568931	chr3	73635809	73708415
Bckdha	13.34759026	16.34830362	12.00725585	14.11999372	13.00406467	18.1401766	13.57628757	14.90515052	14.80160448	15.19476203	chr7	25629852	25658761
Bckdhb	3.974327975	4.440062868	4.451102089	3.755557866	3.601076801	2.653284468	4.402682519	3.372170276	3.023217328	3.475599002	chr9	83925137	84124240
Bckdk	15.19604723	14.25337446	13.96145241	13.17431169	14.15318821	15.20850299	13.70361291	12.95685705	15.372971	14.29001471	chr7	127904073	127909664
Bcl10	5.036058235	5.229524851	4.265138009	4.893211738	4.631233946	4.925295996	4.543118466	4.987624368	4.584180047	4.24542159	chr3	145924262	145934364
Bcl11a	48.47711665	46.37120752	54.74591525	56.70360726	52.55528799	43.11411963	53.17552244	51.99540477	50.39657365	56.64687013	chr11	24078056	24173558
Bcl11b	62.7689187	64.65714608	64.93006598	61.84724714	57.19424222	54.20942485	62.89705467	62.71217233	60.17640236	68.24766346	chr12	107910403	108003414
Bcl2	71.39340042	66.10791667	75.42565451	67.85706817	71.59611703	81.06711442	73.96431431	78.55163403	71.49509479	76.86916238	chr1	106538176	106714290
Bcl2a1a	0.04770999	0.068102801	0	0	0	0	0	0	0	0	chr9	88956920	88962416
Bcl2a1b	0.477303838	0.453919243	0.567027378	0	0.436402306	0	1.40089036	0	0.170115613	0.170105288	chr9	89199273	89207838
Bcl2a1c	0	0	0	0	0	0	0	0	0	0	chr9	114330135	114330578
Bcl2a1d	0.011344672	0.103174284	0	0.031400255	0	0	0.161910562	0	0	0	chr9	88723288	88731850
Bcl2l1	80.63856771	85.39397707	71.31926188	76.92818023	80.13243107	82.19561906	74.95878793	74.03114374	75.73752249	76.6595684	chr2	152758732	152831728
Bcl2l10	0.051242546	0.014066682	0	0.040685049	0	0.008002217	0.052147931	0.009676716	0	0	chr9	75347758	75351640
Bcl2l11	25.93009957	21.20289781	25.70854545	22.26444723	22.17858369	24.02232454	28.17574276	24.93395578	23.71105804	21.8038348	chr2	128126038	128162547
Bcl2l12	0.958448478	1.026560962	0.965686315	1.076893228	1.067493917	1.038505665	1.073362769	1.139376886	1.049400952	0.929487206	chr7	44991222	44997579
Bcl2l13	38.07987085	37.77953318	36.01677224	31.05520563	31.84997071	39.74880214	36.95737018	36.54904561	33.92417126	31.28657594	chr6	120836230	120892842
Bcl2l14	0	0	0	0	0	0	0	0	0	0	chr6	134396329	134438724
Bcl2l15	0.315744232	0.401002659	0.492068504	0.469329861	0.222996003	0.508207539	0.329278506	0.073020475	0.513724774	0.526675428	chr3	103832696	103854618
Bcl2l2	45.53438716	43.92744392	50.10895024	49.85576724	48.73150241	54.99136125	50.66014136	54.05660079	55.87061557	47.35543522	chr14	54883425	54888234
Bcl3	0	0.03546132	0.04417008	0.033989886	0	0	0	0.027412459	0	0.064774915	chr7	19808462	19822755
Bcl6	3.065898391	2.658373887	3.963207008	4.267783165	3.534101563	2.645951461	4.003419978	2.983641836	3.866346782	3.558883504	chr16	23965050	23988852
Bcl6b	2.806918472	2.854242964	3.179724657	3.188076038	3.202030085	3.183559906	2.881762496	2.454166395	3.646070805	2.39152789	chr11	70224127	70229798
Bcl7a	158.092705	160.5360071	171.5281683	173.9456213	169.2270979	172.6347126	166.9587333	162.220934	165.6312533	188.0595576	chr5	123344448	123374083
Bcl7b	3.104947419	2.980530143	2.848496213	3.08249986	2.748006284	3.846174648	3.007696003	3.166664869	3.367860409	2.979177121	chr5	135168372	135181852
Bcl7c	13.34045305	14.26299585	12.85148882	13.01683651	14.00325371	13.46550935	12.44831971	13.31166	12.68221392	11.97358926	chr7	127661454	127708766
Bcl9	28.75182008	26.41528649	29.54935001	27.00851194	28.30940877	26.92000359	30.5778395	26.91697379	29.57566019	29.12882241	chr3	97203662	97227364
Bcl9l	22.07114824	21.18256844	24.42536688	21.213136	20.7711704	23.83140406	21.07174866	20.8187288	20.39666288	23.94192506	chr9	44482825	44511906
Bclaf1	119.289855	111.9186142	109.9233336	119.7915149	127.6343293	129.8267527	122.8406175	120.7455671	120.233512	113.478066	chr10	20312469	20342501
Bclaf3	12.89581161	11.57878913	13.22489869	14.92726889	14.73286579	14.97338916	14.26427526	13.59160943	14.14673226	13.43005617	chrX	159532668	159593081
Bco1	0	0.016745628	0.08759369	0	0	0	0	0	0	0	chr8	117095865	117133720
Bco2	0.035310225	0.095264597	0.03536025	0.025872675	0	0.059224846	0.032007393	0.028666673	0.038306394	0.07354705	chr9	50533087	50555138
Bcor	15.1719061	16.66901576	16.90647659	17.13888069	16.17862287	19.51644817	17.08132708	17.06056963	17.43690071	15.81798511	chrX	12036738	12160355
Bcorl1	7.689196822	8.157145135	8.746923512	8.391531092	8.867527077	8.674892688	7.338686037	8.130992313	8.763923034	9.180995525	chrX	48341358	48406728
Bcr	72.03857561	72.6111219	76.9929373	68.59533723	67.5484372	62.01546675	70.27062143	70.72188076	68.78545355	72.09537289	chr10	75060896	75184923
Bcs1l	4.189146713	5.0630072	4.365044792	4.422395291	4.061033844	2.65586198	4.698050437	4.448747765	5.162604692	4.444707609	chr1	74588289	74592443
Bdh1	71.8254056	83.94650631	75.77224169	76.52993621	72.20430948	66.81937921	74.16057168	70.3373995	74.06101667	86.50084389	chr16	31422297	31458901
Bdh2	0.743294928	0.364961392	0.336651375	0.351098103	0.169134098	0.248889004	0.331047013	0.378411823	0.397333238	0.566267911	chr3	135281221	135304425
Bdkrb1	0	0	0	0	0.041309654	0	0	0	0	0.034245254	chr12	105604091	105605511
Bdkrb2	0.027623164	0.026512672	0	0.066265416	0.037795496	0.013992243	0.046179482	0.046168722	0.040785165	0.017892976	chr12	105563172	105593071
Bdnf	0.078217728	0.157319401	0.141180648	0.157173946	0.136784193	0.162090295	0.117835539	0.031710238	0.153894802	0.120886185	chr2	109674700	109727043
Bdp1	39.56056825	36.95975074	39.54397376	40.21488321	44.86110314	35.5211443	41.49457811	40.33943843	38.18745328	39.21420218	chr13	100017994	100104070
Bean1	0.928055173	0.82434886	1.124570538	0.767627441	0.964708596	1.400333862	0.938982509	0.565298278	1.03404751	1.079590985	chr8	104170513	104219097
Becn1	60.28799575	58.53828533	59.82646531	61.56098974	60.17480117	57.91765202	63.30438171	59.98894287	59.08260457	60.72626954	chr11	101288258	101302286
Becn2	0	0	0.020851936	0	0	0.038876412	0	0.044370993	0	0	chr1	175920329	175922225
Begain	3.059830586	2.70429914	2.915342665	3.18535331	3.107571346	3.114706339	3.138448427	3.279637553	4.037518616	3.931656107	chr12	109032182	109068242
Bend3	7.56783546	6.125917363	6.600986632	6.046252976	7.214997699	7.209663374	7.385305127	6.913903041	6.872954437	6.264798234	chr10	43479140	43515417
Bend4	35.97372664	33.96896584	39.42506054	32.31221953	34.00081882	27.96992767	37.95680742	36.87465333	31.28057393	34.79132038	chr5	67392147	67427799
Bend5	10.06866886	10.99768643	8.702422402	9.16443111	10.27685757	12.52655398	9.72417276	9.242344687	10.08689141	9.91539945	chr4	111415006	111460298
Bend6	4.379621735	6.685444138	6.588460835	5.743959608	5.052817637	3.755565566	4.853010435	5.270532275	5.200093883	6.648995955	chr1	33852052	33907767
Bend7	1.804961957	1.929077811	1.829341285	2.131595785	2.0072855	1.814696733	1.942146278	1.846955147	1.951528244	2.160993849	chr2	4717831	4802146
Best1	0	0	0	0	0.160312943	0.094813435	0	0.035174175	0.458978485	0.038467328	chr19	9985172	10001633
Best2	0.031799669	0	0	0	0	0	0	0	0.099918632	0.055279548	chr8	85007203	85014531
Best3	0	0	0	0	0.079907979	0.112471417	0.036112526	0	0	0	chr10	116986314	117025040
Bet1	14.34503448	14.0243882	14.82934795	14.09380771	13.91038208	15.59005637	14.39553608	13.19371702	14.48307097	12.91990157	chr6	4076899	4086930
Bet1l	17.99950101	20.00416887	20.56985495	16.39425092	21.20433441	19.40485493	21.03221116	19.38635638	18.58569463	18.40795121	chr7	140853384	140856383
[truncated: 18,939 more rows]
