# Supplementary material for: Prenatal 1‐Nitropyrene Exposure Causes Autism‐Like Behavior Partially by Altering DNA Hydroxymethylation in Developing Brain
Source: Adv Sci (Weinh). 2024 May 16;11(28):2306294. doi: 10.1002/advs.202306294 (PMC11267330; doi:10.1002/advs.202306294)
Supplement: Supplementary file 3 — Supporting Information [file ADVS-11-2306294-s003.xlsx]

## Sheet: Figure 2
Figure 2B	Weaning male Sniffing time (S)	1-NP (0 μg/kg)		1-NP (10 μg/kg)		1-NP (100 μg/kg)
		S1	E	S1	E	S1	E
		161.82	72.48	143.75	78.44	52.19	50.13
		104.81	47.19	33.31	49.87	205.06	29.94
		156.87	76.25	167.31	77.81	165.19	53.25
		154.62	50.13	75.5	49.69	145.75	71.69
		54.75	133.06	125.81	51.5	69.88	47
		57.89	42.38	110.81	118.44	124.56	67.44
		77.5	72	36.88	98.63	88.75	52.44
		130	89.2	75.06	60.37	79.69	47
		68.69	44.69	44.06	128.81	22.15	29.5
				83.69	84.38
				43.69	91.25
Figure 2C	Weaning female Sniffing time (S)	1-NP (0 μg/kg)		1-NP (10 μg/kg)		1-NP (100 μg/kg)
		S1	E	S1	E	S1	E
		160.25	41.44	83	43.38	53.56	86.56
		149.62	93.69	189.81	83.94	112.06	76.37
		60.56	68.06	132.38	104	114.44	125.81
		132.69	88.06	140.75	65.12	62.81	37.5
		129.62	84.06	57.88	90.37	55.25	40.44
		179.06	68.5	93.63	66.81	20.81	107
		201.75	69.12	163.5	82.38	49.56	109
		122.81	57.44	60.69	59.25	118.75	56.69
		134	97.62	114.88	52.94	57.5	75.69
				64.88	40.81	171.81	41.69
				56.56	68.62	71.37	58.25
Figure 2E	Weaning male Sniffing time (S)	1-NP (0 μg/kg)		1-NP (10 μg/kg)		1-NP (100 μg/kg)
		S1	S2	S1	S2	S1	S2
		30.56	150.12	73.87	96.19	22.25	83.75
		59.06	46.13	35.56	38.21	71.81	88
		92.88	99.5	80.06	124.37	137	72.63
		58.81	74.94	42.69	63.19	64.5	31.13
		82.19	87.88	33.6	138.94	25.88	67
		42.38	59.37	73.13	172.5	87.31	43.12
		60.5	69.25	3.5	26.19	60.94	137.06
		87.81	106.81	29.31	53.44	117.75	44.19
		21.19	133.88	80.5	99.31	20.87	25.12
				80.44	138.81
				51.12	29.44
Figure 2F	Weaning female Sniffing time (S)	1-NP (0 μg/kg)		1-NP (10 μg/kg)		1-NP (100 μg/kg)
		S1	S2	S1	S2	S1	S2
		45.06	201.5	38	47	25.69	48.75
		69.38	145.69	77.37	87.12	55.5	155.25
		20.19	70.12	76.19	130.25	69.56	161.87
		36.06	82.94	61.81	89	73.13	55.5
		61.63	88.25	21.87	93.44	22.06	49.75
		35.75	139.06	106.5	85	46.94	92.25
		105.06	159.06	50.19	156.87	38.81	119.88
		18.5	162.44	54.81	46.94	228.63	92.06
		63.94	132.44	42.69	129.62	28.62	41.52
				33.44	96.75	48	33
				75.37	98.13	26.88	33.13
Figure 2H	Adult male Sniffing time (S)	1-NP (0 μg/kg)		1-NP (10 μg/kg)		1-NP (100 μg/kg)
		S1	E	S1	E	S1	E
		30.94	14.06	63.5	33.81	54.25	86.94
		75.56	71.5	76.19	85.69	72.31	86.19
		56.13	29.56	22.44	38.38	88.62	62.69
		76.19	51.25	110.81	112.81	83.25	67.06
		150.19	65.81	56.56	101.81	94.19	55.81
		121	88.19	87.66	48.69	36.06	138.94
		48.63	27.62	39.44	35.06	39.56	42.25
		96.19	73	60.63	160.38	59.44	82.75
		85.62	56.31	108.81	83.31	22.31	62.25
				89.44	51.44	64.19	80
				44.06	15.88	70.62	99.63
Figure 2I	Adult female Sniffing time (S)	1-NP (0 μg/kg)		1-NP (10 μg/kg)		1-NP (100 μg/kg)
		S1	E	S1	E	S1	E
		114	30.31	39.81	36	87.56	58.44
		52.38	49.81	121.37	60.81	98.81	37.19
		120.06	60.75	79.31	84.19	69.12	64.38
		119.63	47.87	147.25	100.94	100.38	115.63
		195.56	68.25	38.56	63.37	167.63	34.31
		86.25	74.06	92.75	110.88	53.75	43.25
		157	141.56	94.37	75	119.81	41.94
		87.88	99.19	113.88	79.5	107.5	52.69
		136.44	96.5	66.75	75.63	108	75.13
				44.06	15.88	130.38	78.56
						179.87	47.87
Figure 2K	Adult male Sniffing time (S)	1-NP (0 μg/kg)		1-NP (10 μg/kg)		1-NP (100 μg/kg)
		S1	S2	S1	S2	S1	S2
		24.38	17.31	42.62	38.69	37.81	29.5
		40.44	53.38	25.94	32.5	44.06	89
		17.44	30.81	4.31	8.31	48.5	25.06
		30.81	153.19	59.19	123.69	66.69	67.69
		49.94	82	75.44	20.5	60.69	28.25
		21.37	97.12	51.69	49	23.44	67.19
		32.37	19.37	61.63	43.75	34.94	67.32
		42.25	58.31	19.37	23.94	100.13	57.94
		41	106	31.94	71.37	71.69	32.63
				74.56	73.94	14.06	63.37
				35.75	88.94	109.31	135.94
Figure 2L	Adult female Sniffing time (S)	1-NP (0 μg/kg)		1-NP (10 μg/kg)		1-NP (100 μg/kg)
		S1	S2	S1	S2	S1	S2
		63.31	67.19	67.75	81.44	39.5	42.62
		30.19	156.19	41.44	170.06	112.5	109.44
		43.88	149.31	36.94	72.44	72.19	107.56
		75.69	110.44	68.06	93.69	83.19	123.94
		69.69	104.62	75.94	65.44	119.78	103.13
		30.63	90.56	27.56	91.94	97.94	60.75
		58.19	94.44	68.75	99	32.75	79.69
		44.75	117	77.94	96.75	81.56	52.25
		83.12	70.75	44.62	58.94	65	28.31
				35.75	88.94	46.63	89.63
						92.81	46.13

## Sheet: Figure 3
Figure 3B	Frequency (Hz)	1-NP (0 μg/kg)	1-NP (100 μg/kg)		Figure 3C	Amplitude (pA)	1-NP (0 μg/kg)	1-NP (100 μg/kg)
		11.318	5.534				28.789	36.683
		12.365	4.8				45.516	45.671
		10.33	5.806				35.597	53.005
		5.087	6.307				41.895	51.805
		10.618	6.388				58.7	29.499
		8.171	6.076				41.131	34.259
		6.947	6.058				49.108	33.468
		11.11	7.95				56.025	41.521
		13.114	7.562				52.5	37.316
		12.725	8.382				49.613	31.378
		9.444	7.205				33.125	41.723
		10.516	9.645				38.31	48.566
Figure 3E	Frequency (Hz)	1-NP (0 μg/kg)	1-NP (100 μg/kg)		Figure 3F	Amplitude (pA)	1-NP (0 μg/kg)	1-NP (100 μg/kg)
		4.726	11.794				39.614	36.772
		3.637	3.695				33.721	17.299
		4.157	6.718				28.967	30.574
		4.027	8.985				25.108	29.335
		3.881	8.194				36.319	29.899
		9.612	11.025				40.736	28.1905
		9.58	1.715				36.827	32.637
		9.519	4.563				37.181	24.823
		7.76	6.616				29.589	32.77
		6.493	6.902				26.065	21.058
		6.797	4.265				35.071	21.97
		7.247	4.873				35.454	32.958
Figure 3H	Frequency (Hz)	1-NP (0 μg/kg)	1-NP (100 μg/kg)		Figure 3I	Amplitude (pA)	1-NP (0 μg/kg)	1-NP (100 μg/kg)
		12.269	8.092				47.638	47.103
		12.723	6.212				52.877	31.254
		12.511	5.724				55.129	29.502
		10.6	5.259				56.213	38.861
		10.317	5.658				53.145	42.813
		8.719	5.612				38.501	44.293
		11.899	5.87				40.951	33.112
		9.45	5.343				42.068	33.697
		8.353	5.469				37.345	43.186
		10.959	7.646				50.856	47.253
		10.092	7.416				48.236	49.177
		9.276	5.58				43.124	43.234
Figure 3K	Frequency (Hz)	1-NP (0 μg/kg)	1-NP (100 μg/kg)		Figure 3L	Amplitude (pA)	1-NP (0 μg/kg)	1-NP (100 μg/kg)
		9.28	10.045				50.567	36.255
		9.606	9.071				48.82	46.465
		10.116	8.81				50.716	35.433
		9.548	8.745				46.392	39.616
		11.788	8.037				46.637	36.533
		10.94	7.717				56.669	36.398
		9.887	11.097				40.639	39.117
		8.313	11.139				38.526	32.933
		12.507	8.531				42.793	39.965
		10.811	11.546				53.991	39.775
		9.324	10.249				57.434	44.298
		7.597	9.431				39.431	38.925

## Sheet: Figure 4
Figure 4B	Male-Relative GAD67 protein (PND28)	1-NP (0 μg/kg)	1-NP (100 μg/kg)		Figure 4D	Male-Relative Neu protein (PND28)	1-NP (0 μg/kg)	1-NP (100 μg/kg)
		1.0257	0.551309				0.878543	1.05623
		0.935125	0.487047				1.11997	0.990727
		0.7595	0.919732				0.980186	0.953132
		1.27967	0.734105				1.0213	0.983562
Figure 4F	Male-GAD67 positive neuron/NeuN positive neuron (PND28)				Figure 4G	Male-NeuN positive neuron/neuron(PND28)
	Cg1	1-NP (0 μg/kg)	1-NP (100 μg/kg)			Cg1	1-NP (0 μg/kg)	1-NP (100 μg/kg)
		0.360759	0.245192				0.321792	0.446831
		0.333333	0.272727				0.487342	0.431363
		0.370759	0.255192				0.371792	0.476831
		0.323333	0.262727				0.437342	0.401363
	Prl	1-NP (0 μg/kg)	1-NP (100 μg/kg)			Prl	1-NP (0 μg/kg)	1-NP (100 μg/kg)
		0.281426	0.15625				0.407181	0.358879
		0.244012	0.204413				0.357985	0.431363
		0.291426	0.17625				0.387181	0.388879
		0.234012	0.184413				0.407985	0.401363
	IL	1-NP (0 μg/kg)	1-NP (100 μg/kg)			IL	1-NP (0 μg/kg)	1-NP (100 μg/kg)
		0.27907	0.10998				0.41109	0.400816
		0.300623	0.207101				0.4097	0.421184
		0.29907	0.13998				0.39109	0.380816
		0.310623	0.177101				0.4397	0.441184
Figure 4I	Female-Relative GAD67 protein (PND28)	1-NP (0 μg/kg)	1-NP (100 μg/kg)		Figure 4K	Female-Relative Neu protein (PND28)	1-NP (0 μg/kg)	1-NP (100 μg/kg)
		1.10654	0.673336				0.858311	1.09734
		0.943599	0.684201				1.00711	0.927264
		1.09123	0.495036				1.06109	0.886687
		0.858634	0.512725				1.07349	0.859664
Figure 4M	Female-GAD67 positive neuron/NeuN positive neuron (PND28)				Figure 4N	Female-NeuN positive neuron/neuron(PND28)
	Cg1	1-NP (0 μg/kg)	1-NP (100 μg/kg)			Cg1	1-NP (0 μg/kg)	1-NP (100 μg/kg)
		0.280627	0.141689				0.458824	0.492287
		0.384906	0.163265				0.399698	0.424855
		0.300627	0.131689				0.438824	0.472287
		0.364906	0.173265				0.419698	0.444855
	Prl	1-NP (0 μg/kg)	1-NP (100 μg/kg)			Prl	1-NP (0 μg/kg)	1-NP (100 μg/kg)
		0.214123	0.119691				0.389184	0.429163
		0.324042	0.17757				0.353448	0.409569
		0.204123	0.139691				0.409184	0.399163
		0.344042	0.15757				0.333448	0.439569
	IL	1-NP (0 μg/kg)	1-NP (100 μg/kg)			IL	1-NP (0 μg/kg)	1-NP (100 μg/kg)
		0.204478	0.078105				0.421119	0.575534
		0.27	0.21547				0.402145	0.320071
		0.234478	0.098105				0.451119	0.475534
		0.24	0.17547				0.372145	0.420071

## Sheet: Figure 5
Figure 5B	Male-Relative GAD67 protein (GD18)	1-NP (0 μg/kg)	1-NP (100 μg/kg)		Figure 5M	Relative Cxcl12	1-NP (0 μg/kg)	1-NP (100 μg/kg)
		1.133	0.653559				1.54373	1.26623
		1.08367	0.610262				0.906164	0.975801
		0.783334	0.603435				0.760852	0.607696
							0.789253	0.880281
Figure 5D	Male-Number of GAD67 neuron (GD18)						1	0.876257
	SVZ/VZ	1-NP (0 μg/kg)	1-NP (100 μg/kg)		Figure 5N	Relative Cxcr4	1-NP (0 μg/kg)	1-NP (100 μg/kg)
		34	70				0.719528	0.632609
		54	82				0.996546	1.00806
		29	74				0.992949	0.582314
		45	52				1.18938	0.922435
	IZ	1-NP (0 μg/kg)	1-NP (100 μg/kg)				1.1016	1.66283
		70	98		Figure 5O	Relative Cxcr7	1-NP (0 μg/kg)	1-NP (100 μg/kg)
		138	120				0.921028	0.562023
		120	140				1.00065	1.06398
		170	130				1.023	0.87493
	CP	1-NP (0 μg/kg)	1-NP (100 μg/kg)				1.01183	0.696126
		248	123				1.04349	0.878345
		270	76		Figure 5P	Relative Slit1	1-NP (0 μg/kg)	1-NP (100 μg/kg)
		132	135				1.07854	1.25093
		215	98				1.12648	1.46209
	MZ	1-NP (0 μg/kg)	1-NP (100 μg/kg)				1.03648	0.676038
		90	46				0.758497	0.837315
		125	53				1.05353	1.34676
		83	67		Figure 5Q	Relative Efna5	1-NP (0 μg/kg)	1-NP (100 μg/kg)
		105	83				1.23482	1.40678
							1.19997	1.5504
Figure 5F	Female-Relative GAD67 protein (GD18)	1-NP (0 μg/kg)	1-NP (100 μg/kg)				0.89846	0.392797
		1.11533	0.0303504				0.666748	0.804781
		1.06134	0.528129				1.04023	0.928128
		0.823331	0.656555		Figure 5R	Relative Arx	1-NP (0 μg/kg)	1-NP (100 μg/kg)
							1.07984	1.50579
Figure 5H	Female-Number of GAD67 neuron (GD18)						1.05274	1.27327
	SVZ/VZ	1-NP (0 μg/kg)	1-NP (100 μg/kg)				1.09402	0.712239
		26	72				0.773401	0.881995
		46	70				1.00073	1.01467
		30	50		Figure 5S	Relative Nrp1	1-NP (0 μg/kg)	1-NP (100 μg/kg)
		57	120				0.866048	0.286385
	IZ	1-NP (0 μg/kg)	1-NP (100 μg/kg)				1.2567	0.951245
		64	82				1.09219	0.426361
		170	120				1.20031	0.774642
		120	140				0.584753	1.21802
		170	130		Figure 5T	Relative Nrp2	1-NP (0 μg/kg)	1-NP (100 μg/kg)
	CP	1-NP (0 μg/kg)	1-NP (100 μg/kg)				0.854537	0.611421
		212	53				0.780106	1.20746
		170	79				1.2818	0.457946
		232	118				1.08355	0.892136
		195	78				1.00351	1.52364
	MZ	1-NP (0 μg/kg)	1-NP (100 μg/kg)		Figure 5U	Relative Sema3A	1-NP (0 μg/kg)	1-NP (100 μg/kg)
		176	86				1.12022	0.61545
		150	112				1.0557	1.19752
		170	135				1.202	0.328337
		200	76				1.02758	0.30078
Figure 5J	Relative GAD67 protein (GD14)	1-NP (0 μg/kg)	1-NP (100 μg/kg)				0.594502	1.53582
		0.812644	0.809938		Figure 5V	Relative Nrg1	1-NP (0 μg/kg)	1-NP (100 μg/kg)
		1.05738	0.967859				0.984058	0.773568
		1.43988	1.19435				1.15135	1.01456
		0.690094	0.811475				0.936528	0.817386
							0.889884	0.678705
Figure 5L	Number of GAD67 neuron (GD14)						1.03818	0.835957
	Bin 1	1-NP (0 μg/kg)	1-NP (100 μg/kg)		Figure 5W	Relative Erbb4	1-NP (0 μg/kg)	1-NP (100 μg/kg)
		98	68				0.891488	0.527583
		133	90				1.13843	0.933388
		98	98				1.11347	0.673787
		133	133				0.998467	0.669508
	Bin 2	1-NP (0 μg/kg)	1-NP (100 μg/kg)				0.858146	0.739473
		46	33		Figure 5X	Relative Sema3F	1-NP (0 μg/kg)	1-NP (100 μg/kg)
		56	42				1	0.6242
		37	37				1.012	1.103
		69	28				1.495	0.7044
	Bin 3	1-NP (0 μg/kg)	1-NP (100 μg/kg)				1.534	0.9532
		32	21				0.9719	0.7508
		28	28
		35	32
		41	17

## Sheet: Figure 6
Figure 6B	5hmC(%)			Figure 6C	5hmC(%)
	Nrg1_1	1-NP (0 μg/kg)	1-NP (100 μg/kg)		Nrg1_2 (9246 site)	1-NP (0 μg/kg)	1-NP (100 μg/kg)
		0.448303	0.508175			0.554657	0.404412
		0.381596	0.528088			0.530223	0.265082
		0.442463	0.420438			0.487101	0.401013
		0.510209	0.417279			0.474767	0.520291
		0.422652	0.378849			0.502358	0.277418
	Nrg1_2	1-NP (0 μg/kg)	1-NP (100 μg/kg)		Erbb4 (7443 site)	1-NP (0 μg/kg)	1-NP (100 μg/kg)
		0.46763	0.497716			0.235156	0.351647
		0.463216	0.424818			0.394698	0.14361
		0.429076	0.412645			0.258311	0.0725069
		0.425899	0.541467			0.652527	0.0325069
		0.432988	0.431734			0.430106	0.305347
	Erbb4	1-NP (0 μg/kg)	1-NP (100 μg/kg)		Erbb4 (7886 site)	1-NP (0 μg/kg)	1-NP (100 μg/kg)
		0.636341	0.56558			0.763359	0.501958
		0.5025	0.640194			0.546413	0
		0.535033	0.639455			0.456621	0.462107
		0.509826	0.3771			0.838152	0.319908
		0.502557	0.561162			0.425155	0.315568
	Sema3F_1	1-NP (0 μg/kg)	1-NP (100 μg/kg)		Sema3F_1 (9269 site)	1-NP (0 μg/kg)	1-NP (100 μg/kg)
		0.611925	0.489145			0.577226	0.397141
		0.547457	0.502457			0.572519	0.399327
		0.670982	0.521122			1.08302	0.363333
		0.667759	0.571574			0.504829	0.366166
		0.572296	0.521312			0.507872	0.290698
	Sema3F_2	1-NP (0 μg/kg)	1-NP (100 μg/kg)		Sema3F_1 (9348 site)	1-NP (0 μg/kg)	1-NP (100 μg/kg)
		0.429607	0.490635			0.701631	0.556439
		0.469721	0.459492			0.650718	0.524329
		0.498524	0.499748			0.925926	0.469988
		0.480051	0.641683			0.704846	0.329912
		0.523605	0.465133			0.86514	0.469274
					Sema3F_2 (0238 site)	1-NP (0 μg/kg)	1-NP (100 μg/kg)
						0.699175	0.441945
						0.686571	0.470157
						0.629711	0.374933
						0.916851	0.616016
						0.472416	0.447735
Figure 6D	Relative TET1	1-NP (0 μg/kg)	1-NP (100 μg/kg)	Figure 6F	Relative TET1 Protein	1-NP (0 μg/kg)	1-NP (100 μg/kg)
		1.33944	1.24997			0.894621	0.813863
		1.02869	1.33676			1.04552	1.08148
		0.684187	1.37025			0.942551	0.863051
		0.738166	1.44526			1.11731	0.644843
		1.20952	1.35953
	Relative TET2	1-NP (0 μg/kg)	1-NP (100 μg/kg)		Relative TET2 Protein	1-NP (0 μg/kg)	1-NP (100 μg/kg)
		0.995996	1.1683			1.24139	1.16679
		1.01592	1.03285			1.12106	1.14586
		1.22806	0.413836			0.555545	1.03421
		0.836438	0.680166			1.08201	1.14299
		0.923587	1.04281
	Relative TET3	1-NP (0 μg/kg)	1-NP (100 μg/kg)		Relative TET3 Protein	1-NP (0 μg/kg)	1-NP (100 μg/kg)
		0.909587	1.26796			0.785165	1.06338
		0.885938	0.965981			0.77771	0.898808
		0.931417	1.37348			1.40329	1.102
		1.13607	1.13153			1.03384	0.773316
		1.13698	1.27797
Figure 6G	TET activity (ng/mim/mg)	1-NP (0 μg/kg)	1-NP (100 μg/kg)
		0.328573	0.328573
		0.358858	0.162009
		0.585991	0.283147
		0.540564	0.268004
		0.458497	0.264433

## Sheet: Figure 7
Figure 7H	Mitochondrial area/ μm2 (GD14)	1-NP (0 μg/kg)	1-NP (100 μg/kg)
		0.163681	0.171662
		0.174288	0.183864
		0.176887	0.176776
		0.198456	0.172827
Figure 7I	Abnormal mitochondrion (%)	1-NP (0 μg/kg)	1-NP (100 μg/kg)
		0.133333	0.411765
		0.2	0.419355
		0.352941	0.444444
		0.294118	0.333333
Figure 7K	Relative vATP5A protein	1-NP (0 μg/kg)	1-NP (100 μg/kg)
		1.02252	0.628916
		1.30932	0.351121
		0.9281	0.383134
		0.740061	0.418689
Figure 7L	Relative SDHB protein	1-NP (0 μg/kg)	1-NP (100 μg/kg)
		0.619301	0.714847
		1.00318	0.5514
		1.3155	0.522434
		1.06202	0.570517
Figure 7N	Relative IDH2 protein	1-NP (0 μg/kg)	1-NP (100 μg/kg)
		1.01777	0.777466
		1.0169	0.656731
		1.14107	0.697004
		0.824262	0.582742
Figure 7O	The level of α-KG (ng/g)	1-NP (0 μg/kg)	1-NP (100 μg/kg)
		532.313	519.91
		546.566	210.877
		806.818	531.032
		723.13	435.608
		872	513.376

## Sheet: Figure 8
Figure 8A	5hmC(%)
	Nrg1_2 (9246 site)	Ctrl	α-KG	1-NP	1-NP+α-KG
		0.556211	0.44908	0.396426	0.417973
		0.522608	0.485209	0.365097	0.517241
		0.536902	0.605041	0.353311	0.427985
		0.462102	0.404676	0.403746	0.423579
		0.519456	0.511002	0.371611	0.410795
Figure 8B	5hmC(%)
	Erbb4 (7743 site)	Ctrl	α-KG	1-NP	1-NP+α-KG
		0.554539	0.318612	0.359801	0.340685
		0.402472	0.399543	0.321684	0.551783
		0.379762	0.325827	0.362702	0.488093
		0.445591	0.572082	0.348063	0.291395
		0.504539	0.472082	0.399801	0.422495
Figure 8C	5hmC(%)
	Erbb4 (7886 site)	Ctrl	α-KG	1-NP	1-NP+α-KG
		1.08509	0.637676	0.359712	0.569695
		0.871249	0.628141	0.472076	0.514139
		0.488623	0.650469	0.440092	0.672572
		0.552876	0.691696	0.525931	0.415719
		0.779461	0.8505	0.469453	0.573031
Figure 8D	5hmC(%)
	Sema3F_1 (9269 site)	Ctrl	α-KG	1-NP	1-NP+α-KG
		0.772002	0.727197	0.546355	0.501173
		1.31939	0.629712	0.49003	0.657312
		0.627313	0.707197	0.32396	1.01792
		1.5365	0.446207	0.527847	0.480224
		0.889921	0.601039	0.407332	0.86382
Figure 8E	5hmC(%)
	Sema3F_1 (9348 site)	Ctrl	α-KG	1-NP	1-NP+α-KG
		0.618581	0.664728	0.631615	0.619129
		0.868449	0.875846	0.626694	0.464037
		0.866018	0.69912	0.635703	1.25705
		1.24624	0.724693	0.612572	0.591522
		0.642951	0.65908	0.556277	0.64291
Figure 8F	5hmC(%)	Ctrl	α-KG	1-NP	1-NP+α-KG
	Sema3F_2 (0238 site)	0.598325	0.627892	0.329083	0.640188
		0.587322	0.509469	0.549986	0.657444
		0.635485	0.578477	0.508536	0.597976
		0.582358	0.47548	0.420552	0.587768
		0.630872	0.701068	0.472039	0.600844
Figure 8G	Relative Nrg1	Ctrl	α-KG	1-NP	1-NP+α-KG
		1	1.064	0.9004	1.059
		0.8884	0.9312	0.686	0.9167
		0.9235	0.9512	0.957	0.9999
		0.9717	0.9971	0.7433	1.024
		1.304	0.9971	0.7543	1.124
Figure 8H	Relative Erbb4	Ctrl	α-KG	1-NP	1-NP+α-KG
		1.005	0.9059	0.9011	0.9998
		1.231	1.0422	0.6692	0.992
		0.9998	1.131	0.813	0.950325
		1.126	1.226	0.8382	0.9934
		1.462	0.9059	0.7986	0.8161
Figure 8I	Relative Sema3F	Ctrl	α-KG	1-NP	1-NP+α-KG
		0.696088	0.813727	0.575386	0.643603
		1.36155	1.03462	0.606362	0.840874
		0.83809	0.802589	0.551441	0.741035
		1.26479	0.91698	0.714186	1.1395
		0.839482	1.16479	0.759432	0.805374
Figure 8K	number of GAD67 neuron
	Bin1	Ctrl	α-KG	1-NP	1-NP+α-KG
		133	125	100	145
		98	92	98	133
		127	118	121	98
		115	154	86	109
	Bin2	Ctrl	α-KG	1-NP	1-NP+α-KG
		86	101	59	111
		75	78	71	87
		64	85	49	69
		82	98	52	93
	Bin3	Ctrl	α-KG	1-NP	1-NP+α-KG
		74	104	28	74
		56	68	32	56
		70	91	21	68
		82	108	39	82

## Sheet: Figure 9
Figure 9B	Male-Relative GAD67 protein (PND28)	Ctrl	α-KG	1-NP	1-NP+α-KG
		1.12352	0.912821	0.540783	0.827864
		0.953621	0.848949	0.491144	0.681654
		0.922859	1.12352	0.611789	1.01031
Figure 9D	Male-GAD67 positive neuron/NeuN positive neuron (PND28)
	Cg1	Ctrl	α-KG	1-NP	1-NP+α-KG
		0.00280627	0.00280627	0.00141689	0.00280627
		0.00354906	0.00334906	0.00163265	0.00304906
		0.00230627	0.00280627	0.00141689	0.00250627
		0.00364906	0.00354906	0.00153265	0.00334906
	Prl	Ctrl	α-KG	1-NP	1-NP+α-KG
		0.00214123	0.00214123	0.00119691	0.00214123
		0.00324042	0.00324042	0.0017757	0.00234042
		0.00254123	0.00264123	0.00129691	0.00234123
		0.00304042	0.00314042	0.0016757	0.00264042
	IL	Ctrl	α-KG	1-NP	1-NP+α-KG
		0.00204478	0.00204478	0.00098105	0.00204478
		0.0027	0.0027	0.0018547	0.0022
		0.00224478	0.00234478	0.00128105	0.00234478
		0.0025	0.0024	0.0018547	0.0018
Figure 9E	Male-NeuN positive neuron/neuron (PND28)
	Cg1	Ctrl	α-KG	1-NP	1-NP+α-KG
		0.00321792	0.00432287	0.00446831	0.00422287
		0.00487342	0.00424855	0.00431363	0.00454855
		0.00458824	0.00452287	0.00432287	0.00482287
		0.00429698	0.00424855	0.00474855	0.00424855
	Prl	Ctrl	α-KG	1-NP	1-NP+α-KG
		0.00407181	0.00429163	0.00358879	0.00439163
		0.00357985	0.00439569	0.00431363	0.00459569
		0.00389184	0.00429163	0.00439163	0.00429163
		0.00453448	0.00409569	0.00449569	0.00409569
	IL	Ctrl	α-KG	1-NP	1-NP+α-KG
		0.0041109	0.00375534	0.00400816	0.00455534
		0.004097	0.00420071	0.00421184	0.00370071
		0.00421119	0.00475534	0.00485534	0.00455343
		0.00402145	0.00350071	0.00320071	0.00420071
Figure 9G	Female-Relative GAD67 protein (PND28)	Ctrl	α-KG	1-NP	1-NP+α-KG
		0.962982	1.0051	0.79189	0.953805
		1.17131	0.787274	0.659923	0.892664
		0.865709	1.02727	0.632997	0.89118
Figure 9I	Female-GAD67 positive neuron/NeuN positive neuron (PND28)
	Cg1	Ctrl	α-KG	1-NP	1-NP+α-KG
		0.280627	0.320627	0.141689	0.191689
		0.354906	0.354906	0.183265	0.233265
		0.230627	0.290627	0.141689	0.231689
		0.384906	0.374906	0.133265	0.223265
	Prl	Ctrl	α-KG	1-NP	1-NP+α-KG
		0.214123	0.174123	0.119691	0.209691
		0.324042	0.304042	0.16757	0.17757
		0.254123	0.204123	0.149691	0.159691
		0.334042	0.334042	0.13757	0.18757
	IL	Ctrl	α-KG	1-NP	1-NP+α-KG
		0.204478	0.224478	0.098105	0.178105
		0.27	0.23	0.20547	0.20547
		0.254478	0.254478	0.148105	0.188105
		0.2	0.24	0.13547	0.21547
Figure 9J	Female-NeuN positive neuron/neuron (PND28)
	Cg1	Ctrl	α-KG	1-NP	1-NP+α-KG
		0.458824	0.492287	0.452287	0.492287
		0.399698	0.424855	0.444855	0.454855
		0.458824	0.452287	0.432287	0.482287
		0.429698	0.424855	0.474855	0.424855
	Prl	Ctrl	α-KG	1-NP	1-NP+α-KG
		0.389184	0.429163	0.439163	0.439163
		0.403448	0.409569	0.469569	0.459569
		0.389184	0.429163	0.439163	0.429163
		0.453448	0.409569	0.449569	0.409569
	IL	Ctrl	α-KG	1-NP	1-NP+α-KG
		0.421119	0.375534	0.475534	0.455534
		0.402145	0.420071	0.430071	0.340071
		0.421119	0.475534	0.485534	0.375534
		0.402145	0.320071	0.320071	0.420071

## Sheet: Figure 10
Figure 10B	Male-Frequency (Hz)	Ctrl	α-KG	1-NP	1-NP+α-KG		Figure 10C	Male-Amplitude (pA)	Ctrl	α-KG	1-NP	1-NP+α-KG
		11.234	14.102	10.365	10.026				46.582	39.031	42.365	40.189
		10.985	14.367	5.265	8.218				34.77	52.187	45.189	45.906
		14.388	12.871	7.856	4.244				53.146	46.306	41.256	35.238
		11.263	9.495	6.127	6.958				59.177	50.281	51.296	33.762
		12.189	8.517	4.336	7.331				49.125	52.899	30.178	40.097
		6.577	5.58	4.589	10.34				38.501	43.871	41.227	23.687
		9.263	10.311	5.168	7.565				45.119	45.13	43.189	32.182
		11.254	10.231	5.246	8.074				47.258	35.589	37.156	37.442
		10.958	9.7	5.894	10.815				39.456	41.817	43.156	32.389
		10.148	9.943	6.128	7.204				54.217	30.922	38.554	35.376
		7.654	10.332	7.364	8.402				48.222	48.532	41.33	54.426
		8.365	9.312	4.567	9.081				45.677	37.834	37.113	43.055
		9.296	12.452	5.56	8.922				42.127	50.908	42.534	47.435
Figure 10E	Female-Frequency (Hz)	Ctrl	α-KG	1-NP	1-NP+α-KG		Figure 10F	Female-Amplitude (pA)	Ctrl	α-KG	1-NP	1-NP+α-KG
		12.365	10.633	12.961	11.428				52.126	40.381	39.42	34.86
		10.859	9.744	6.895	10.664				51.528	37.596	41.256	35.614
		9.688	10.891	8.459	11.645				46.325	48.569	44.189	47.356
		12.177	10.938	8.945	11.032				47.658	49.87	30.125	44.87
		8.635	6.119	11.663	10.922				49.124	46.824	38.145	43.82
		8.965	7.467	11.245	9.714				48.562	52.327	36.667	44.291
		10.369	9.672	9.753	9.002				54.127	35.018	39.224	45.726
		9.856	9.871	8.375	9.191				38.214	37.007	37.458	49.053
		9.126	8.966	7.568	8.748				36.599	45.257	34.667	48.075
		10.367	8.788	10.657	10.957				52.114	46.279	36.559	36.679
		11.256	11.112	10.355	10.099				43.278	35.931	41.425	34.632
		9.347	12.583	12.344	7.36				44.119	42.404	37.626	36.811
		7.697	12	12	7.977				40.431	33.791	39.926	40.992
Figure 10G	Male-Sniffing time (S)	Ctrl		α-KG		1-NP		1-NP+α-KG
		S1	E	S1	E	S1	E	S1	E
		96.87	133.44	97.44	70.56	113	86.5	88.12	106.37
		135.81	101.87	237.31	148.37	100.81	164.56	112.06	85.56
		139.87	67.44	204.62	119.56	158.44	155.62	179.06	87.44
		71.75	157.62	131.12	124.66	162.75	197.63	136.69	199.12
		154.87	96.12	45.06	112.62	109.37	92	148.19	141.5
		111.06	74.44	75.12	134.31	140	105.31	128.31	80.87
		175.75	104.44	157.25	92.25	130	83.62	175.69	62
		270.69	54	163.75	74.44	200.31	66.87	197.12	64.12
		157.94	67.06	135.87	113.63	147.5	71.62	124.12	44.94
		208.19	57.31	174.87	78.85	94.44	31
				147.06	47.5
Figure 10H	Male-Sniffing time (S)	Ctrl		α-KG		1-NP		1-NP+α-KG
		S1	S2	S1	S2	S1	S2	S1	S2
		80.81	194.19	48.5	79.94	61.69	77.25	40.12	156.5
		35	149.37	180.5	160.69	103.87	155.25	34.94	96.42
		75.37	129.81	126.81	136.19	72.81	200.75	58.69	231.75
		118.25	80.81	115.12	213.13	135.56	140.75	50.62	136.69
		132.19	154.09	83	174.75	86.37	60.6	53.69	197.75
		15.06	266.31	73.62	204.37	111.12	164	50.31	192.37
		41.75	95.84	32.44	251.56	63.87	82.81	83.06	149.56
		63.94	150.62	139.62	166.94	156.12	110.69	82.75	158.44
		43.56	141.37	45.75	125	121.81	76.12	91.5	146.37
		56.75	102	113.12	151.81	42.5	51.25
				52.06	284.25
Figure 10I	Male-Sniffing time (S)	Ctrl		α-KG		1-NP		1-NP+α-KG
		S1	E	S1	E	S1	E	S1	E
		139.25	139.91	95.56	108.37	141.81	114.12	104.31	64.87
		217.87	105.19	127.12	54.37	131.56	113	122.12	110.37
		133.37	64.94	195.94	116.87	109.37	74.22	133.62	114.37
		166.62	66.44	213	69.5	153.31	109.31	96	99.87
		125	110.44	139.25	97.37	123.44	95.44	134.56	104.56
		117.94	82.5	122.94	174.94	50.62	84.75	195.5	84.81
		145.44	38.56	86.37	123.31	160.06	89	120.37	128.06
		139.25	97.37	141.62	82	134.5	105.5	216.44	45.37
		214.31	125.12	141.06	109.12	97.44	157.31	110.37	122.94
		114.06	96.69	210.19	118			171.19	115.44
Figure 10J	Male-Sniffing time (S)	Ctrl		α-KG		1-NP		1-NP+α-KG
		S1	S2	S1	S2	S1	S2	S1	S2
		72.69	78.62	33.69	54.12	128.56	193.94	24.56	158.75
		29.12	189.88	84.81	24.81	35.12	148.25	57.25	154.87
		37.17	86.56	55.32	214.31	134.37	93.37	70.69	125.19
		70.37	173.94	67.94	98.25	43.06	157.31	51.31	76.31
		89	140.19	121.63	135.63	101	96.25	114.12	34.12
		91.25	86.25	99.81	176.81	143.31	72.62	67.19	113.44
		54.37	101.1	38.19	74.19	120.94	107.37	26.25	111.06
		35.94	94.75	93.06	169.94	76.81	83.81	41.62	161.94
		85.06	210.81	94	125.06	108.9	160.2	57.25	79.81
		76.62	132.25	87.5	234.12			31.38	100.13
